# Supplementary material for: Expanding the potential soil carbon sink: unraveling carbon sequestration accessory genes in vermicompost phages
Source: Appl Environ Microbiol. 2025 Mar 14;91(4):e00296-25. doi: 10.1128/aem.00296-25 (PMC12016548; doi:10.1128/aem.00296-25)
Supplement: Supplemental tables — Tables S1 to S12. [file aem.00296-25-s0003.xlsx]

## Sheet: Table S1
Supplementary Table 1 Physico-chemical properties in control (CK) and compost-applied soils (swine manure: SW; vermicompost: VE).
Sample	pH	total nitrogen (g/kg)	dissolved organic carbon (g/kg)	cation exchange capacity (cmol/kg)	moisture content(%)
CK	6.7 ± 0.03	1.2 ± 0.06	13.2 ± 0.75	14.6 ± 1.81	13.43
SW	7.6 ± 0.21	14.2 ± 2.25	128.8 ± 14.41	25.5 ± 2.09	13.33
VE	7.0 ± 0.08	1.8 ± 0.24	18.6 ± 0.89	10.9 ± 1.95	10

## Sheet: Table S2
Supplementary Table 2 Total DNA concentration (ng/μl) in control (CK) and compost-applied soils (swine manure: SW; vermicompost: VE).
	replicates 1	replicates 2	replicates 3
CK	22.7	30.6	29.5
SW	57.1	71.8	92
VE	57.3	64.2	67.6

## Sheet: Table S3
Supplementary Table 3 The clean reads and clean base(G) of metagenome and virome in control (CK) and compost-applied soils (swine manure: SW; vermicompost: VE).
	Metagenomes		Viromes
Sample	CleanReads	CleanBases(G)	Clean_reads(PE)	Clean_base(G)
CK1	57238086	7.88338	30837105	9.1
CK2	62283542	8.57861	36563532	10.5
CK3	57646418	7.94037	28569684	7.9
SW1	67698832	9.3116	33701755	9.9
SW2	59224892	8.1425	28667745	8.4
SW3	57710192	7.94544	32343432	9.5
VE1	67225436	9.26293	32414981	9.5
VE2	61001580	8.40717	25674179	7.6
VE3	59672670	8.2175	25333365	7.4

## Sheet: Table S4
Supplementary Table 4 The relative abundance of bacterial Species anotated by NR database in control (CK1-CK3) and compost-applied soils (swine manure: SW1-SW3; vermicompost: VE1-VE3).
Species	CK1	CK2	CK3	SW1	SW2	SW3	VE1	VE2	VE3
Candidatus Kapabacteria' thiocyanatum	0.00047784	0.0004767	0.0004472	6.796e-05	9.793e-05	0.00015789	0.00063088	0.00075771	0.00052694
'Osedax' symbiont bacterium Rs2_46_30_T18	1.863e-05	3.189e-05	8.71e-06	0.00012708	3.583e-05	7.071e-05	1.311e-05	5.06e-06	8.63e-06
'Sphingomonas ginsengisoli' Hoang et al. 2012	0.0239301	0.0250905	0.0277971	0.00123593	0.00405987	0.00606549	0.0186558	0.0135745	0.0102621
16SrIII (X-disease group)	4.084e-05	2.434e-05	3.167e-05	0.00033183	0.00030855	0.00027401	4.524e-05	5.313e-05	4.767e-05
16SrIX (Pigeon pea witches'-broom group)	0	0	0	2.204e-05	2.535e-05	1.556e-05	0	2.83e-06	4.75e-06
16SrXII (Stolbur group)	0	8.13e-06	0	0	5.21e-06	8.28e-06	0	0	0
ANME-1 cluster archaeon ex4572_4	0	0	0	2.4e-06	0	0	0	3.02e-06	0
ANME-2 cluster archaeon	0.00115089	0.0015879	0.00120047	0.00025589	0.0003073	0.00048705	0.00209387	0.00224288	0.00234924
ANME-2 cluster archaeon HR1	3.879e-05	2.706e-05	3.73e-05	3.16e-06	0	0	2.564e-05	3.932e-05	3.078e-05
Abditibacterium utsteinense	0.00115824	0.00115742	0.00125227	8.98e-05	0.00011594	0.00018109	0.00127145	0.00116531	0.00096478
Abiotrophia defectiva	9.71e-06	0	4.15e-06	3.451e-05	6.93e-06	3.605e-05	6.11e-06	0	0
Abiotrophia sp. HMSC24B09	7.24e-06	1.9e-06	5.06e-06	9.614e-05	8.422e-05	9.641e-05	1.278e-05	4.27e-06	0
Absidia glauca	0.00014046	0.00016816	0.00018443	6.615e-05	0.00011331	0.00013259	7.065e-05	0.0001311	8.796e-05
Absidia repens	6.707e-05	4.013e-05	2.192e-05	1.262e-05	1.391e-05	5.039e-05	2.897e-05	3.478e-05	3.561e-05
Absiella dolichum	5.824e-05	4.043e-05	2.46e-06	0.00046203	0.0006339	0.00055072	2.126e-05	3.792e-05	4.455e-05
Absiella sp. AM22-9	0	5.73e-06	0	2.526e-05	0	5.83e-06	0	0	0
Absiella sp. AM27-20	2.64e-06	1.38e-06	0	3.66e-06	1.701e-05	1.41e-06	0	1.54e-06	0
Abyssibacter profundi	0.00033665	0.00047167	0.00043509	0.00082338	0.00054108	0.00063427	0.00046344	0.00061344	0.00056864
Abyssicoccus albus	0	3.17e-06	0	3.954e-05	6.023e-05	7.094e-05	0	0	1.526e-05
Acanthamoeba castellanii medusavirus	0	0	0	9.3e-06	4.417e-05	1.676e-05	1.207e-05	0	6.16e-06
Acanthamoeba polyphaga mimivirus	2.524e-05	3.658e-05	4.81e-05	1.381e-05	7.3e-06	2.91e-05	1.442e-05	2.827e-05	2.373e-05
Acanthocystis turfacea Chlorella virus Br0604L	4.22e-06	0	0	0	0	0	0	0	0
Acanthocystis turfacea Chlorella virus Canal-1	0	0	0	0	0	0	0	0	4.86e-06
Acanthocystis turfacea Chlorella virus GM0701.1	0	0	0	0	0	4.76e-06	4.791e-05	7.27e-05	6.371e-05
Acanthocystis turfacea Chlorella virus MN0810.1	0	0	0	0	0	0	0	0	0
Acanthocystis turfacea Chlorella virus NTS-1	3.763e-05	0	0	8.7e-06	0	1.005e-05	0	0	0
Acaricomes phytoseiuli	9.51e-06	3.178e-05	9.53e-06	3.77e-06	8.91e-06	4.794e-05	0	6.23e-06	1.064e-05
Acaromyces ingoldii	1.115e-05	2.92e-06	1.304e-05	0	0	0	0	0	3.32e-06
Acaryochloris marina	0.00045833	0.00059514	0.00065511	0.00028155	0.00037662	0.00088045	0.00072935	0.00070923	0.00083552
Acaryochloris sp. CCMEE 5410	0.00012059	0.00013086	0.0001239	4.96e-06	8.88e-06	4.298e-05	0.00018365	0.00013434	0.00012017
Acaryochloris sp. RCC1774	0.00032066	0.0003494	0.00039465	2.298e-05	9.125e-05	0.00016678	0.00051048	0.00046438	0.00042366
Acetanaerobacterium elongatum	5.119e-05	6.973e-05	3.934e-05	0.00014299	0.0003329	0.00024864	8.908e-05	0.00012022	7.895e-05
Acetatifactor muris	3.482e-05	7.451e-05	3.446e-05	0.00045272	0.00067761	0.00045252	4.496e-05	7.723e-05	3.102e-05
Acetitomaculum ruminis	4.099e-05	4.77e-05	3.287e-05	0.00024959	0.00057812	0.00040882	1.888e-05	7.15e-06	2.12e-05
Acetivibrio ethanolgignens	2.277e-05	4.383e-05	2.704e-05	0.00022489	0.00061327	0.00041409	8.04e-05	0.00012403	0.00013755
Acetoanaerobium noterae	2.993e-05	5.935e-05	4.659e-05	0.0009703	0.00174981	0.00079128	3.909e-05	3.851e-05	1.166e-05
Acetoanaerobium sticklandii	1.506e-05	9.2e-07	1.575e-05	0.00031913	0.00072432	0.0003625	3.95e-06	5.97e-05	3.133e-05
Acetobacter aceti	0.0002066	0.00019956	0.00029461	3.172e-05	2.744e-05	0.00011892	0.00018082	0.00021247	0.00020664
Acetobacter ascendens	2.28e-05	4.786e-05	5.936e-05	0	0	1.507e-05	3.658e-05	3.91e-06	0.00012035
Acetobacter cerevisiae	4.706e-05	0.00011406	0.00014626	5.52e-06	8.77e-06	3.03e-05	0.00010076	0.00010983	0.0001228
Acetobacter cibinongensis	3.199e-05	9.125e-05	6.484e-05	1.338e-05	2.93e-05	6.567e-05	7.199e-05	4.643e-05	0.00012831
Acetobacter fabarum	2.153e-05	6.044e-05	4.172e-05	2.25e-06	0	0	1.222e-05	1.161e-05	4.39e-06
Acetobacter ghanensis	1.226e-05	3.87e-05	7.179e-05	1.528e-05	5.315e-05	0.00015714	0.0001327	4.816e-05	6.497e-05
Acetobacter indonesiensis	0.00019531	0.00017612	9.846e-05	2.14e-06	2.986e-05	2.653e-05	0.00018614	0.0002313	0.00015774
Acetobacter malorum	0.00033637	0.00045875	0.00043368	8.64e-05	9.598e-05	0.00016066	0.00035438	0.00027176	0.00052571
Acetobacter nitrogenifigens	8.227e-05	8.28e-05	3.584e-05	4.61e-06	3.716e-05	2.385e-05	8.591e-05	9.879e-05	7.009e-05
Acetobacter okinawensis	3.078e-05	5.192e-05	6.171e-05	3.91e-06	0	4.52e-06	8.676e-05	6.516e-05	7.853e-05
Acetobacter orientalis	9.804e-05	0.00013979	0.00013656	9.018e-05	7.16e-05	0.00013949	0.00017653	0.00020296	0.00012502
Acetobacter orleanensis	2.922e-05	1.469e-05	1.258e-05	1.4e-05	6.6e-06	2.031e-05	3.402e-05	2.663e-05	3.783e-05
Acetobacter oryzifermentans	0	7.71e-06	4.17e-06	0	0	0	1.59e-05	5.46e-06	1.116e-05
Acetobacter papayae	3.992e-05	3.527e-05	2.446e-05	0	3.93e-06	4.36e-06	4.299e-05	4.64e-06	9.58e-06
Acetobacter pasteurianus	0.000168	0.00023105	0.00028257	0.00022908	0.00044983	0.00035913	0.00019667	0.0002519	0.00025666
Acetobacter peroxydans	9.842e-05	0.00015373	0.00011213	0.00022405	0.00013426	0.0004086	6.561e-05	8.263e-05	5.849e-05
Acetobacter persici	3.239e-05	6.826e-05	5.11e-05	3.678e-05	4.533e-05	6.152e-05	4.667e-05	4.936e-05	5.191e-05
Acetobacter pomorum	1.285e-05	1.478e-05	1.758e-05	0	0	2.26e-06	6.476e-05	4.149e-05	5.674e-05
Acetobacter senegalensis	4.769e-05	4.87e-05	3.759e-05	1.835e-05	2.49e-06	3.069e-05	3.187e-05	9.049e-05	6.359e-05
Acetobacter sp. 46_36	1.293e-05	2.372e-05	2.704e-05	3.68e-06	5.85e-06	2.366e-05	8.52e-06	1.763e-05	2.539e-05
Acetobacter sp. CAG:267	0	0	2.04e-06	1.88e-06	0	0	1.15e-06	1.19e-06	1.375e-05
Acetobacter sp. CAG:977	8.93e-05	0.000119	8.032e-05	7.52e-06	3.168e-05	2.602e-05	0.00021992	0.00022841	0.00025806
Acetobacter sp. DmW_043	3.567e-05	9.96e-06	3.836e-05	0	6.27e-06	0	3.381e-05	0	2.052e-05
Acetobacter sp. DsW_063	2.834e-05	4.865e-05	6.928e-05	0	1.42e-06	2.206e-05	5.192e-05	5.172e-05	9.88e-05
Acetobacter sp. DsW_54	6.54e-06	0	0	0	0	0	1.111e-05	2.86e-06	0
Acetobacter syzygii	2.58e-05	7.275e-05	2.632e-05	0	0	1.722e-05	3.843e-05	4.288e-05	1.424e-05
Acetobacter tropicalis	0.00020948	0.00029067	0.0001558	1.862e-05	2.265e-05	5.968e-05	0.00039947	0.00043817	0.00041012
Acetobacteraceae bacterium	0.00115896	0.00152056	0.00141774	0.00013527	0.0002868	0.00030603	0.0013075	0.00149677	0.00133949
Acetobacteraceae bacterium AT-5844	0.00040256	0.00051807	0.00060603	0.00013436	0.0002796	0.00044702	0.00053285	0.00074603	0.00067042
Acetobacteraceae bacterium DB1506	0.00068295	0.00096083	0.00103367	4.559e-05	0.00012875	0.0002657	0.00062244	0.00072373	0.00062636
Acetobacteraceae bacterium KEBCLARHB70R	0.00078832	0.00105833	0.00110495	5.093e-05	0.00015138	0.00030175	0.00071209	0.00084824	0.00068331
Acetobacteraceae bacterium SCN 69-10	0.00083336	0.00103713	0.00093158	5.637e-05	0.00012003	0.00016648	0.00137665	0.00171727	0.00148984
Acetobacterium bakii	8.136e-05	0.00013545	0.00011619	0.000469	0.00097907	0.00056519	0.00011837	0.00010287	1.007e-05
Acetobacterium dehalogenans	3.96e-06	2.173e-05	2.982e-05	9.531e-05	0.00017969	0.00014421	1.807e-05	9.58e-06	2.189e-05
Acetobacterium sp. KB-1	2.216e-05	2.592e-05	7.86e-06	0.00014935	0.00015752	0.00020485	8.15e-06	1.829e-05	6.17e-06
Acetobacterium sp. MES1	1.426e-05	0	7.74e-06	4.31e-05	8.109e-05	1.931e-05	6.67e-06	3.71e-06	0
Acetobacterium wieringae	1.48e-05	4.764e-05	7.652e-05	7.874e-05	0.00011948	8.596e-05	3.004e-05	4.648e-05	2.853e-05
Acetobacterium woodii	7.503e-05	4.048e-05	1.913e-05	0.00027307	0.00034202	0.00030338	4.885e-05	3.428e-05	4.642e-05
Acetobacteroides hydrogenigenes	0.00025822	0.00022951	0.00017609	0.00639644	0.00460684	0.00415717	0.00092063	0.00096405	0.00089326
Acetohalobium arabaticum	1.429e-05	2.158e-05	1.913e-05	0.00016865	0.00015819	0.00014596	3.867e-05	1.492e-05	3.992e-05
Acetomicrobium flavidum	0	1.54e-06	1.96e-06	0	2.47e-06	1.02e-05	2.278e-05	3.051e-05	1.447e-05
Acetomicrobium hydrogeniformans	3.865e-05	6.117e-05	7.39e-05	9.481e-05	6.401e-05	6.983e-05	7.238e-05	5.841e-05	0.00014195
Acetomicrobium mobile	3.375e-05	2.741e-05	3.463e-05	0	0	7.74e-06	3.7e-05	4.29e-05	4.336e-05
Acetomicrobium thermoterrenum	4.768e-05	9.195e-05	4.842e-05	4.51e-06	0	1.128e-05	2.444e-05	2.143e-05	3.066e-05
Acetonema longum	5.838e-05	0.00012464	8.042e-05	6.375e-05	7.064e-05	3.495e-05	0.00014673	0.00016593	0.00023628
Acetothermia bacterium 64_32	3.014e-05	5.703e-05	8.194e-05	5.945e-05	7.206e-05	0.00014392	0.00013871	8.984e-05	0.0001577
Acholeplasma axanthum	0.00974918	0.0121718	0.00648504	0.130407	0.0809549	0.112324	0.00782543	0.0121566	0.0100002
Acholeplasma brassicae	0.00072576	0.00097424	0.00044589	0.0183269	0.0131025	0.00895051	0.00057871	0.0009208	0.00075894
Acholeplasma cavigenitalium	0	1.12e-06	1.76e-06	0.00014427	7.109e-05	7.101e-05	3.97e-06	1.311e-05	3.38e-06
Acholeplasma equifetale	0.00043118	0.00045492	0.00030921	0.00359761	0.00255528	0.00282054	0.00021451	0.00043701	0.00033708
Acholeplasma granularum	0.0011343	0.00163865	0.00084265	0.0055895	0.00411641	0.00697142	0.00082212	0.00131884	0.0012118
Acholeplasma hippikon	0.00039343	0.00076186	0.00039239	0.00605128	0.00467978	0.00523433	0.00050224	0.00072133	0.00044232
Acholeplasma laidlawii	0.00376314	0.0050106	0.00243949	0.0249231	0.0164446	0.0250729	0.00344922	0.00452094	0.00366486
Acholeplasma manati	0	0	0	1.575e-05	1.652e-05	4.04e-06	4.28e-06	0	4.51e-06
Acholeplasma modicum	0.0025502	0.00316461	0.00147384	0.0278647	0.018373	0.0273808	0.00243249	0.00325636	0.00264547
Acholeplasma oculi	0.00030656	0.00038678	0.0002463	0.00368666	0.0034886	0.00374101	0.00028407	0.0004786	0.00037783
Acholeplasma palmae	0.00099136	0.00119142	0.00065885	0.00558246	0.00418577	0.0054961	0.00084737	0.00115601	0.00106586
Acholeplasma sp.	0.00011617	9.127e-05	4.597e-05	0.00063538	0.00045756	0.00044828	7.331e-05	9.368e-05	6.57e-05
Acholeplasma sp. CAG:878	0	8.82e-06	5.11e-06	0.00010055	0.000134	0.00010768	0	3.59e-06	8.99e-06
Acholeplasma virus L2	3.41e-06	4.54e-06	2.89e-06	7.306e-05	0.00022825	4.857e-05	2.89e-06	0	7.34e-06
Acholeplasma virus L51	0	0	0	1.74e-06	0	8.04e-06	0	8.77e-06	0
Achromatium sp. WMS1	0.00024643	0.00025284	0.00037961	1.173e-05	4.25e-06	2.316e-05	1.945e-05	1.568e-05	1.7e-05
Achromatium sp. WMS2	2.295e-05	1.83e-05	4.579e-05	4.166e-05	6.904e-05	4.51e-05	2.701e-05	6.08e-05	5.385e-05
Achromatium sp. WMS3	2.682e-05	2.345e-05	2.934e-05	1.094e-05	2.945e-05	2.638e-05	5.215e-05	0.00013114	4.635e-05
Achromobacter aegrifaciens	1.6e-05	2.398e-05	5.904e-05	1.51e-06	1.25e-05	2.709e-05	2.097e-05	6.313e-05	4.389e-05
Achromobacter agilis	5.55e-05	5.426e-05	5.446e-05	0.00027902	0.00033779	0.00047004	6.684e-05	2.719e-05	5.639e-05
Achromobacter aloeverae	0.00040277	0.00048366	0.00044676	0.0002514	0.00040018	0.00083215	0.00070057	0.00058694	0.00069177
Achromobacter arsenitoxydans	0.00019587	0.00017563	0.00013332	0.00027833	0.00046729	0.00057333	0.00013968	0.00019787	0.00015519
Achromobacter denitrificans	0.00180564	0.00205612	0.00185225	0.00299724	0.00404826	0.0066157	0.00214081	0.00211542	0.0027361
Achromobacter dolens	1.06e-05	3.666e-05	3.158e-05	2.068e-05	1.667e-05	5.337e-05	4.684e-05	5.106e-05	4.12e-05
Achromobacter insolitus	0.001084	0.00113964	0.00096055	0.00178484	0.00248935	0.00426492	0.00130644	0.00146624	0.00146002
Achromobacter insuavis	0.0002215	0.00021464	0.00019866	0.00021534	0.00039132	0.00051254	0.00023725	0.00031259	0.00026646
Achromobacter marplatensis	0.00023411	0.00030631	0.00023284	0.00099766	0.00129676	0.0023179	0.00097965	0.00110073	0.00161637
Achromobacter mucicolens	5.897e-05	6.849e-05	3.059e-05	7.422e-05	0.00013115	0.00012465	2.178e-05	4.395e-05	6.37e-06
Achromobacter phage JWDelta	0	5.38e-06	0	0	5.6e-06	0	2.323e-05	2.392e-05	3.974e-05
Achromobacter phage JWF	0	0	0	0	0	7.61e-06	2.599e-05	2.676e-05	2.052e-05
Achromobacter phage Motura	7.463e-05	8.63e-05	4.187e-05	5.091e-05	7.364e-05	0.00023881	0.00085049	0.00075674	0.00104772
Achromobacter phage phiAxp-1	0	0	0	0	0	0	5.04e-06	1.558e-05	2.654e-05
Achromobacter phage phiAxp-2	0	0	0	0	0	0	0	5.93e-06	0
Achromobacter phage vB_AxyP_19-32_Axy09	5.07e-06	0	0	1.935e-05	4.15e-06	0	0	0	4.53e-06
Achromobacter phage vB_AxyP_19-32_Axy13	0	6.51e-06	4.15e-06	0.00036944	0.0001573	5.291e-05	7.03e-06	2.172e-05	1.302e-05
Achromobacter phage vB_AxyP_19-32_Axy21	5.22e-06	5.11e-06	0	6.961e-05	4.147e-05	2.759e-05	2.76e-06	2.017e-05	4.515e-05
Achromobacter phage vB_AxyP_19-32_Axy23	0	0	0	0	0	0	0	0	2.77e-06
Achromobacter piechaudii	0.00054646	0.00070568	0.00061133	0.00114907	0.00166322	0.00232599	0.00074059	0.00087199	0.00073409
Achromobacter pulmonis	5.092e-05	6.303e-05	3.958e-05	0.00023212	0.00033348	0.00069032	0.00018608	0.0001417	0.00014068
Achromobacter ruhlandii	0.00022664	0.00024816	0.00019036	0.00057089	0.00068817	0.00112186	0.00045631	0.00035144	0.00036158
Achromobacter sp. 2789STDY5608607	3.84e-06	1.209e-05	6e-06	1.86e-05	2.88e-05	0.00011437	6.52e-06	5.23e-06	0
Achromobacter sp. 2789STDY5608615	7.31e-06	2.779e-05	2.432e-05	5.496e-05	6.653e-05	0.00014952	1.696e-05	2.608e-05	3.162e-05
Achromobacter sp. 2789STDY5608621	2.75e-06	1.602e-05	0	4.26e-05	9.441e-05	0.00010859	6.75e-06	0	2e-05
Achromobacter sp. 2789STDY5608625	4.88e-06	1.535e-05	7.34e-06	1.606e-05	5.69e-06	1.669e-05	8.29e-06	4.27e-06	4.36e-06
Achromobacter sp. 2789STDY5608628	3.33e-06	1.31e-06	0	0	0	0	6.303e-05	0.00010529	9.513e-05
Achromobacter sp. 2789STDY5608633	3.356e-05	7.573e-05	9.647e-05	6.77e-06	2e-06	1.852e-05	0.0004169	0.00048662	0.00056522
Achromobacter sp. AONIH1	0.00010524	0.00013599	0.00011327	0.00011598	0.00017433	0.0003095	0.00030639	0.00034529	0.00039011
Achromobacter sp. ATCC31444	0.00010258	8.849e-05	8.163e-05	0.00035644	0.00056089	0.00081196	0.00013104	9.341e-05	5.302e-05
Achromobacter sp. B7	6.567e-05	2.143e-05	5.38e-06	2.147e-05	6.34e-06	2.687e-05	0	5.25e-06	6.59e-06
Achromobacter sp. DH1f	1.101e-05	3.992e-05	7.994e-05	1.569e-05	4.716e-05	7.92e-05	9.526e-05	0.00013907	0.0001604
Achromobacter sp. DMS1	0.00020029	0.0001866	0.00022525	0.00050221	0.00072918	0.00140401	0.00035042	0.00028947	0.00026254
Achromobacter sp. HZ01	0.00010953	0.00013087	0.0001609	0.00025361	0.00049535	0.00083306	0.00010479	9.718e-05	0.00016535
Achromobacter sp. K91	5.136e-05	1.886e-05	5.2e-06	7.199e-05	4.44e-05	7.839e-05	1.86e-06	1.568e-05	2.638e-05
Achromobacter sp. KAs 3-5	0.00063165	0.00038215	0.0003024	0.00189167	0.00384102	0.0038141	0.00098324	0.0009222	0.00077647
Achromobacter sp. LC458	1.516e-05	0	1.614e-05	0.00020291	0.0001863	0.00049119	7.68e-06	0	1.65e-06
Achromobacter sp. LMG 30378	0.00018109	0.00019632	0.00020611	0.00023236	0.00028307	0.00060443	0.00040727	0.00033032	0.00039789
Achromobacter sp. MFA1 R4	7.452e-05	0.00013695	7.17e-05	5.7e-05	9.862e-05	0.00012913	0.00012627	0.00024319	0.00017561
Achromobacter sp. MYb9	8.208e-05	5.137e-05	4.023e-05	0.00010833	0.00020722	0.00023384	7.439e-05	4.658e-05	4.514e-05
Achromobacter sp. NFACC18-2	6.259e-05	7.441e-05	6.147e-05	0.00033307	0.00047068	0.00038244	0.00069326	0.0007169	0.00084698
Achromobacter sp. RTa	4.984e-05	8.923e-05	3.46e-05	0.00029403	0.0004213	0.00068161	3.3e-05	4.439e-05	5.518e-05
Achromobacter sp. Root170	1.078e-05	1.2e-05	4.33e-06	1.942e-05	3.009e-05	2.804e-05	3.784e-05	3.286e-05	1.204e-05
Achromobacter sp. Root565	6.017e-05	5.32e-05	9.992e-05	6.115e-05	7.655e-05	0.00017408	2.476e-05	3.177e-05	2.776e-05
Achromobacter sp. Root83	0.00010753	0.00014677	0.00011169	0.00018904	0.00019106	0.00027649	0.00011178	9.876e-05	9.624e-05
Achromobacter sp. SLBN-14	0.00060104	0.00069828	0.00083903	3.146e-05	2.23e-06	4.635e-05	0.00032997	0.00042886	0.00047586
Achromobacter spanius	0.00036223	0.00056351	0.00050495	0.00133092	0.00158064	0.0021008	0.00079111	0.00096235	0.00106134
Achromobacter virus 83-24	0	0	0	0	0	0	0	0	0
Achromobacter xylosoxidans	0.0038089	0.00415498	0.0035945	0.0155424	0.017405	0.0214751	0.00769044	0.00826467	0.00853913
Acidaminobacter hydrogenoformans	7.212e-05	0.00010498	5.821e-05	0.00051036	0.00093915	0.00090552	0.00011223	8.478e-05	7.255e-05
Acidaminococcus fermentans	3.38e-05	4.464e-05	3.22e-05	8.243e-05	2.992e-05	6.823e-05	3.825e-05	5.589e-05	3.743e-05
Acidaminococcus intestini	1.469e-05	3.34e-05	6.87e-06	3.28e-06	2.06e-06	0	4.321e-05	2.075e-05	5.06e-05
Acidaminococcus intestini CAG:325	0	0	0	0	0	0	0	0	0
Acidaminococcus provencensis	0	0	0	0	1.89e-06	1.85e-06	0	0	2.06e-06
Acidaminococcus sp. AM05-11	0	0	0	0	0	0	1.888e-05	5.236e-05	5.712e-05
Acidaminococcus sp. AM33-14BH	0	0	0	0	0	0	0	0	0
Acidaminococcus sp. BV3L6	0	2.064e-05	0	0	4.3e-06	0	8.91e-06	9.18e-06	1.407e-05
Acidaminococcus sp. CAG:917	2.2e-06	4.08e-06	4.42e-06	1.956e-05	5.87e-06	2.509e-05	4.41e-06	4.75e-06	4.64e-06
Acidaminococcus timonensis	0	4.1e-06	0	0	0	0	0	4.56e-06	0
Acidianus brierleyi	3.72e-06	0	0	2.07e-06	0	0	1.5e-05	1.543e-05	2.637e-05
Acidianus hospitalis	4.625e-05	8.606e-05	8.393e-05	2.25e-06	6.28e-06	0	6.777e-05	3.59e-05	2.76e-05
Acidianus sulfidivorans	5.07e-06	6.68e-06	3.43e-06	0	0	0	0	0	1.9e-06
Acidibacillus ferrooxidans	0.00030826	0.00031423	0.00028851	4.331e-05	9.14e-05	0.00015313	0.00017512	0.00020931	0.00013447
Acidibacillus sulfuroxidans	4.103e-05	7.58e-05	5.064e-05	1.83e-06	0	7.15e-06	0.00012648	0.00010559	0.00013456
Acidibrevibacterium fodinaquatile	0.00255252	0.00335366	0.00337682	0.00030674	0.00055189	0.00127171	0.00294388	0.0031266	0.00277522
Acidiferrobacter sp. SPIII_3	6.357e-05	9.459e-05	5.525e-05	0.0001295	0.00018311	0.00036037	0.00016752	0.00017647	0.00026198
Acidiferrobacter thiooxydans	0.00050338	0.00061754	0.00051815	0.00015345	0.00014643	0.00023938	0.00074719	0.00096207	0.00091424
Acidihalobacter ferrooxidans	0.00015125	0.00015901	0.00017739	0.00072757	0.00084355	0.00191845	0.00024925	0.00050911	0.00036279
Acidihalobacter prosperus	0.00185987	0.00227292	0.00155382	0.00117444	0.00136681	0.00277256	0.00364248	0.00552009	0.00420805
Acidilobus saccharovorans	1.441e-05	2.623e-05	1.345e-05	0	0	1.92e-06	0	0	0
Acidilobus sp. 7A	1.882e-05	0	0	0	0	0	1.066e-05	3.838e-05	5.214e-05
Acidilobus sp. SCGC AC-742_E15	2.041e-05	2.206e-05	1.023e-05	7.08e-06	0	2.04e-06	1.108e-05	2.23e-05	1.14e-05
Acidimicrobiaceae bacterium	0.0313877	0.0337739	0.0338657	0.00222865	0.00398466	0.00696717	0.0400323	0.0284879	0.0262536
Acidimicrobiaceae bacterium TMED130	0.00063087	0.00071762	0.00077032	5.28e-06	4.803e-05	8.195e-05	0.00051603	0.00049737	0.00048139
Acidimicrobiaceae bacterium TMED189	9.643e-05	7.933e-05	0.00012808	1.423e-05	9.13e-06	3.658e-05	8.641e-05	6.298e-05	0.00017112
Acidimicrobiaceae bacterium TMED224	0.00023319	0.00035239	0.00040411	3.169e-05	2.288e-05	1.386e-05	0.0002644	0.00025931	0.0002762
Acidimicrobiaceae bacterium TMED244	1.565e-05	4.277e-05	1.407e-05	8.35e-06	0	0	2.447e-05	5.106e-05	1.322e-05
Acidimicrobiaceae bacterium TMED77	0.000189	0.00026336	0.000247	1.592e-05	3.5e-06	1.7e-05	0.00013187	0.00015868	9.994e-05
Acidimicrobiales bacterium	0.024173	0.0292097	0.0287157	0.00140142	0.001889	0.00433438	0.0196316	0.0187893	0.0181115
Acidimicrobiales bacterium 20-64-4	0.0002772	0.00033226	0.00027561	1.048e-05	2.113e-05	3.541e-05	0.00017856	0.00019112	0.00018624
Acidimicrobiales bacterium MED-G01	0.00066262	0.00080087	0.00074817	1.759e-05	3.992e-05	0.00010019	0.00060656	0.00051998	0.00057812
Acidimicrobiales bacterium mtb01	0.0100818	0.0109842	0.0106483	0.00044556	0.00062347	0.00124518	0.00987577	0.00815515	0.00760472
Acidimicrobiia bacterium	0.0368188	0.0421338	0.042737	0.0019474	0.00299287	0.00601662	0.0798085	0.0751331	0.0735711
Acidimicrobiia bacterium BACL6 MAG-120322-bin79	0.00018637	0.00016561	0.00017037	1.066e-05	1.087e-05	1.097e-05	0.00012158	0.00018957	0.00016876
Acidimicrobiia bacterium BACL6 MAG-120910-bin40	0.00046637	0.00030721	0.00025977	0.00011307	6.4e-05	0.00012041	0.00023548	0.00021951	0.00017792
Acidimicrobiia bacterium BACL6 MAG-120924-bin43	0.00018297	0.00023384	0.000199	4.93e-06	1.628e-05	7.7e-06	0.00011669	8.061e-05	0.0001146
Acidimicrobiia bacterium BACL6 MAG-121220-bin61	0.00021951	0.00021862	0.00026825	5.97e-06	4.621e-05	3.206e-05	0.00021072	0.00018086	0.0002195
Acidimicrobium ferrooxidans	0.00103344	0.00116546	0.00117993	2.666e-05	5.338e-05	0.0001358	0.00062858	0.00060627	0.00062865
Acidimicrobium sp.	0.00170829	0.0017506	0.00196637	6.322e-05	0.00010419	0.00019162	0.00175185	0.00161591	0.00140918
Acidimicrobium sp. BACL17 MAG-120823-bin42	0.00037612	0.00045767	0.00041736	2.419e-05	9.36e-06	3.31e-05	0.00030181	0.00028395	0.00021099
Acidimicrobium sp. BACL17 MAG-120924-bin0	0.00034785	0.00032138	0.00033666	1.108e-05	3.91e-05	7.385e-05	0.00026041	0.00033376	0.00019795
Acidimicrobium sp. BACL19 MAG-120924-bin39	0.00050294	0.00063682	0.00069044	2.68e-05	1.212e-05	0.00010732	0.00059176	0.00046769	0.00043981
Acidimicrobium sp. BACL27 MAG-120823-bin4	0.00060263	0.00069781	0.00066113	6.458e-05	7.727e-05	0.00020675	0.00056335	0.00042631	0.00036545
Acidiphilium angustum	1.231e-05	1.032e-05	1.673e-05	1.99e-06	0	4.61e-06	4.233e-05	6.622e-05	6.58e-05
Acidiphilium cryptum	0.00011541	0.00013575	0.00023251	8.9e-06	1.916e-05	4.812e-05	0.0001582	0.00018079	0.00016121
Acidiphilium multivorum	0.00088186	0.0009324	0.00097896	0.00019552	0.00027794	0.0005404	0.00098803	0.00102043	0.00099889
Acidiphilium rubrum	0.00017209	0.00019157	0.00017558	7.22e-06	1.122e-05	5.05e-05	0.00017609	0.00018887	0.00016558
Acidiphilium sp. 20-67-58	0.00016121	0.00024815	0.00021162	1.309e-05	3.439e-05	2.049e-05	0.00051353	0.00071094	0.0006839
Acidiphilium sp. 21-60-14	4.076e-05	2.746e-05	5.064e-05	0	2.82e-06	1.304e-05	5.07e-05	4.097e-05	1.672e-05
Acidiphilium sp. 21-62-4	2.265e-05	1.096e-05	0	0	0	3.83e-06	2.927e-05	0.00011886	5.471e-05
Acidiphilium sp. 21-66-27	9.347e-05	2.995e-05	6.698e-05	2.97e-06	1.04e-06	7.78e-06	5.818e-05	6.245e-05	2.576e-05
Acidiphilium sp. 34-60-192	8.647e-05	4.886e-05	3.947e-05	9.5e-07	9.38e-06	4.72e-06	6.113e-05	6.774e-05	7.553e-05
Acidiphilium sp. 34-64-41	0	1.85e-06	3.976e-05	0	1.93e-06	8.47e-06	4.543e-05	2.377e-05	4.042e-05
Acidiphilium sp. 37-60-79	2.761e-05	1.28e-05	1.631e-05	0	4.8e-06	1.303e-05	1.02e-05	1.914e-05	2.179e-05
Acidiphilium sp. 37-64-53	6.159e-05	0.00011041	0.00010836	1.902e-05	5.057e-05	6.375e-05	5.943e-05	6.522e-05	5.304e-05
Acidiphilium sp. 37-67-22	2.452e-05	5.626e-05	1.859e-05	3.37e-06	0	0	6.576e-05	2.503e-05	5.885e-05
Acidiphilium sp. CAG:727	1.98e-05	2.457e-05	0	3.298e-05	6.126e-05	6.161e-05	2.72e-06	4.64e-06	2.181e-05
Acidiphilium sp. JA12-A1	0.00012062	0.00019376	0.00023119	8.65e-06	1.648e-05	3.429e-05	0.00020863	0.00016372	0.00026963
Acidiphilium sp. PM	0.00012528	0.0002209	0.00022991	1.075e-05	3.08e-06	2.786e-05	0.00011672	0.00012431	0.00014979
Acidiphilium symbioticum	0	0	0	0	0	0	0	0	0
Acidipila dinghuensis	0.00315622	0.00470864	0.00328394	0.00019752	0.00041947	0.0008901	0.00201179	0.00206666	0.00188068
Acidipila rosea	0.00733203	0.0104653	0.00738577	0.00071201	0.00099224	0.00227638	0.0041259	0.00443457	0.00403013
Acidipila sp. 4G-K13	0.00608311	0.00967203	0.00649738	0.00042562	0.00069843	0.00147338	0.00324739	0.00322902	0.00302012
Acidipila sp. EB88	0.00069074	0.00126086	0.00083728	6.579e-05	0.00011321	0.00025303	0.00059705	0.00049614	0.0005563
Acidiplasma aeolicum	0	0	1.664e-05	0	0	0	0	0	4.08e-06
Acidiplasma cupricumulans	0	4.52e-06	0	0	0	0	0	5.03e-06	0
Acidipropionibacterium acidipropionici	0.00047328	0.00051637	0.0004136	0.0001446	0.00014142	0.00037673	0.00027384	0.00032518	0.00032213
Acidipropionibacterium jensenii	0.00016168	0.0001944	0.00023147	0.00014831	0.00021206	0.00042442	0.00015677	0.00022361	0.00018493
Acidipropionibacterium thoenii	0	1.821e-05	0	0	0	0	2.949e-05	2.024e-05	0
Acidipropionibacterium timonense	9.9e-05	2.792e-05	2.957e-05	1.582e-05	3.831e-05	3.562e-05	3.87e-06	1.315e-05	1.757e-05
Acidipropionibacterium virtanenii	2.908e-05	5.105e-05	4.198e-05	0	0	0	3.066e-05	3.703e-05	3.665e-05
Acidisarcina polymorpha	0.00575457	0.00871532	0.00694188	0.00059867	0.00086393	0.00179069	0.0050162	0.00502609	0.00434263
Acidisphaera rubrifaciens	0.00488317	0.00592184	0.00604168	0.00034588	0.00085577	0.00156134	0.00433321	0.00533566	0.004568
Acidithiobacillales bacterium SG8_45	0.00026271	0.00034664	0.00030086	0.00025078	0.00033836	0.00071748	0.00056716	0.00081566	0.00048922
Acidithiobacillales bacterium SM1_46	0.00063683	0.00074981	0.00085298	4.804e-05	7.721e-05	0.00019677	0.00117628	0.00142793	0.00133831
Acidithiobacillales bacterium SM23_46	0.00021375	0.00051783	0.00042594	7.57e-06	6.354e-05	6.191e-05	0.00169902	0.00231268	0.00212988
Acidithiobacillus albertensis	7.785e-05	2.591e-05	2.978e-05	2.004e-05	9.1e-06	1.701e-05	4.017e-05	1.664e-05	2.04e-05
Acidithiobacillus caldus	0.00039549	0.00041333	0.00059998	0.00030459	0.00021936	0.00047703	0.00062171	0.0008769	0.00083374
Acidithiobacillus ferridurans	7.357e-05	6.054e-05	7.358e-05	8.548e-05	2.848e-05	0.00013187	9.043e-05	0.00011436	0.00010554
Acidithiobacillus ferrivorans	0.00075701	0.0008567	0.00076972	0.00133827	0.0007718	0.00107566	0.00107176	0.00148971	0.00158128
Acidithiobacillus ferrooxidans	0.00039554	0.00036611	0.00031945	0.00022932	0.00031739	0.0003175	0.00051732	0.00052269	0.00053685
Acidithiobacillus sp.	0.00043474	0.0005625	0.00056375	1.396e-05	5.716e-05	0.00014368	0.00071173	0.00058451	0.00063377
Acidithiobacillus sp. CJ-2	0.00015723	0.00024427	0.00015453	7.618e-05	0.00010902	0.00013787	0.00032223	0.00031262	0.00030006
Acidithiobacillus sp. GGI-221	0	8.93e-06	0	3.94e-06	1.163e-05	0	2.652e-05	4.96e-06	3.299e-05
Acidithiobacillus sp. SH	6.991e-05	6.065e-05	4.438e-05	2.75e-06	1.847e-05	2.027e-05	1.324e-05	6.311e-05	1.36e-05
Acidithiobacillus thiooxidans	0.00044463	0.00051641	0.00039369	0.00017839	0.00034155	0.00062407	0.00159217	0.00204607	0.0024776
Acidithrix ferrooxidans	0.00322969	0.00378652	0.00388202	0.00012794	0.00029534	0.00075272	0.00196057	0.00175335	0.00216177
Acidobacteria bacterium	8.75767	10.4811	9.19495	0.567865	1.06263	1.86754	7.67365	6.25119	5.67531
Acidobacteria bacterium 13_1_20CM_2_55_15	0.00024743	0.00030907	0.00029084	1.859e-05	4.41e-05	7.419e-05	0.00032732	0.00030609	0.00020406
Acidobacteria bacterium 13_1_20CM_2_57_8	0.00053552	0.00056202	0.00045326	3.334e-05	7.418e-05	0.00011975	0.00058172	0.00047147	0.00043561
Acidobacteria bacterium 13_1_20CM_2_60_10	0.00026466	0.00033731	0.00015932	7.573e-05	0.00016664	0.00030072	0.00039011	0.00027022	0.00030047
Acidobacteria bacterium 13_1_20CM_2_65_9	0.00728985	0.00830082	0.00855207	0.00035482	0.00075713	0.00121626	0.00615268	0.00540984	0.0045268
Acidobacteria bacterium 13_1_20CM_2_68_14	0.0001532	0.00013257	0.00015927	1.192e-05	3.795e-05	7.073e-05	0.00019532	0.00020047	0.00018126
Acidobacteria bacterium 13_1_20CM_2_68_7	0.00024445	0.00035901	0.00029323	4.89e-06	7.8e-06	4.039e-05	0.00019305	0.00015299	0.00015834
Acidobacteria bacterium 13_1_20CM_3_53_8	0.0271438	0.0338089	0.0207867	0.00221709	0.00393867	0.00609334	0.0148222	0.0139382	0.0119511
Acidobacteria bacterium 13_1_20CM_3_58_11	0.00021263	0.00037874	0.00046586	1.388e-05	5.079e-05	4.239e-05	0.00028582	0.00029718	0.00023934
Acidobacteria bacterium 13_1_20CM_4_56_7	0.00105009	0.00189943	0.00130133	0.00010649	0.00015182	0.00042511	0.00100925	0.00097233	0.0009292
Acidobacteria bacterium 13_1_20CM_4_57_11	0.00020242	0.00021946	0.00017378	2.437e-05	2.196e-05	6.722e-05	0.00028832	0.00025243	0.00025641
Acidobacteria bacterium 13_1_20CM_58_21	8.642e-05	0.00025741	0.00019816	2.06e-05	2.56e-05	8.603e-05	0.00028353	0.00026519	0.00026809
Acidobacteria bacterium 13_1_40CM_2_56_11	0.00036055	0.00032671	0.00032215	1.977e-05	4.607e-05	6.542e-05	0.00035109	0.00025135	0.00021508
Acidobacteria bacterium 13_1_40CM_2_56_5	0.00049741	0.00067687	0.00052756	6.373e-05	7.47e-05	0.00015219	0.00074801	0.0005308	0.00054483
Acidobacteria bacterium 13_1_40CM_2_60_7	0.00023255	0.00019022	0.00021198	1.212e-05	3.546e-05	4.09e-05	0.00015259	0.00012089	0.00016023
Acidobacteria bacterium 13_1_40CM_2_64_6	0.00043277	0.0005346	0.00049221	3.292e-05	3.408e-05	7.101e-05	0.0005918	0.00053216	0.00045032
Acidobacteria bacterium 13_1_40CM_2_68_10	5.102e-05	6.594e-05	3.87e-05	1.457e-05	6.88e-06	2.486e-05	3.875e-05	5.083e-05	3.988e-05
Acidobacteria bacterium 13_1_40CM_2_68_5	0.00048395	0.00060533	0.00045841	2.399e-05	4.113e-05	9.147e-05	0.00042847	0.00052599	0.00056825
Acidobacteria bacterium 13_1_40CM_3_55_6	0.00265606	0.0032077	0.00194774	0.00020661	0.00041269	0.00058178	0.00107612	0.00081205	0.00072835
Acidobacteria bacterium 13_1_40CM_3_56_11	0.0001735	0.00021973	0.00016254	5.05e-06	4.152e-05	4.334e-05	0.00036907	0.00031095	0.00034514
Acidobacteria bacterium 13_1_40CM_3_65_5	0.00219781	0.00267833	0.00272095	0.00013822	0.00025385	0.00044795	0.00222255	0.00191077	0.00180799
Acidobacteria bacterium 13_1_40CM_4_57_6	0.00017865	0.00028177	0.00030136	1.689e-05	3.251e-05	6.218e-05	0.0001541	0.00015844	0.00015392
Acidobacteria bacterium 13_1_40CM_4_58_4	0.00073808	0.0010747	0.00084152	7.86e-05	0.00016329	0.00037785	0.00105895	0.00093241	0.00090951
Acidobacteria bacterium 13_1_40CM_4_61_5	3.643e-05	9.886e-05	6.075e-05	0	0	4.93e-06	6.484e-05	7.361e-05	5.14e-05
Acidobacteria bacterium 13_1_40CM_4_65_8	0.00600562	0.00697262	0.00656166	0.00043805	0.00057975	0.00113241	0.00535535	0.00464713	0.00410889
Acidobacteria bacterium 13_1_40CM_4_69_4	0.00010556	0.00020014	0.00014701	1.721e-05	2.53e-06	6.745e-05	0.00016333	0.00011634	0.00011126
Acidobacteria bacterium 13_1_40CM_56_16	0.00031622	0.00048467	0.00041722	1.445e-05	3.274e-05	8.981e-05	0.00048916	0.00032862	0.00033341
Acidobacteria bacterium 13_1_40CM_65_14	0.00469228	0.00547336	0.00569721	0.00035755	0.00049464	0.00123521	0.00439155	0.00391943	0.00353141
Acidobacteria bacterium 13_2_20CM_2_57_12	6.356e-05	0.00010715	8.332e-05	1.169e-05	7.09e-06	2.818e-05	0.00013646	9.979e-05	0.00016665
Acidobacteria bacterium 13_2_20CM_2_57_6	5.359e-05	4.628e-05	7.806e-05	0	7.44e-06	1.077e-05	3.799e-05	1.761e-05	9.08e-06
Acidobacteria bacterium 13_2_20CM_2_66_4	0.00061363	0.0006948	0.00070167	3.046e-05	8.251e-05	0.00011036	0.0007183	0.00065604	0.00053518
Acidobacteria bacterium 13_2_20CM_56_17	0.00021703	0.00019775	0.00029344	2.016e-05	2.603e-05	4.826e-05	0.00035235	0.00025795	0.00021926
Acidobacteria bacterium 13_2_20CM_57_17	5.981e-05	0.00014249	0.00011176	7.8e-06	2.106e-05	4.153e-05	0.00019016	0.00020511	0.00018179
Acidobacteria bacterium 13_2_20CM_57_7	4.166e-05	8.103e-05	3.067e-05	0	9.77e-06	1.053e-05	7.85e-05	2.363e-05	0.00018752
Acidobacteria bacterium 13_2_20CM_58_27	0.00030613	0.00021365	0.00014688	4.216e-05	5.19e-06	5.514e-05	0.0003403	0.00023723	0.00025427
Acidobacteria bacterium 21-70-11	0.00030656	0.00045499	0.00034732	8.855e-05	4.563e-05	0.00014105	0.00072044	0.00059153	0.00063414
Acidobacteria bacterium 37-65-4	0.00262355	0.0029029	0.0027516	0.00015383	0.00025261	0.00050636	0.00302861	0.00263401	0.00263189
Acidobacteria bacterium 37-71-11	0.00020186	0.00026367	0.00021447	1.108e-05	2.32e-05	3.117e-05	0.00050378	0.00054775	0.00042796
Acidobacteria bacterium CG_4_9_14_3_um_filter_49_7	8.637e-05	9.653e-05	8.935e-05	0.0005257	0.00029301	0.0002538	7.786e-05	9.246e-05	9.119e-05
Acidobacteria bacterium KBS 146	0.00196311	0.00258398	0.00220708	0.00014134	0.00023418	0.00060936	0.00184492	0.00189813	0.00219967
Acidobacteria bacterium Mor1	0.00396765	0.00419105	0.00398816	0.0005161	0.00077152	0.00113723	0.00370918	0.00333952	0.00302515
Acidobacteria bacterium OLB17	0.00247403	0.00269544	0.00229988	0.00055891	0.00078541	0.00151059	0.00617721	0.00591805	0.00453278
Acidobacteria bacterium RBG_13_68_16	0.00213607	0.00271134	0.00235178	0.00023681	0.00039338	0.00105752	0.00343654	0.00373433	0.00363648
Acidobacteria bacterium RBG_16_64_8	0.00099679	0.00119455	0.00120471	7.548e-05	0.00012623	0.00028634	0.00144065	0.00134576	0.00169563
Acidobacteria bacterium RBG_16_68_9	0.00140122	0.00179238	0.00155732	0.00015709	0.00037822	0.00070532	0.00295053	0.00264717	0.00286199
Acidobacteria bacterium RBG_16_70_10	0.00158448	0.00236473	0.00201713	0.00011849	0.00018158	0.00044907	0.00293696	0.00248258	0.00259359
Acidobacteria bacterium RIFCSPHIGHO2_01_FULL_67_28	0.00049158	0.00061237	0.00061056	5.135e-05	7.521e-05	0.00014372	0.00069668	0.0006327	0.00052331
Acidobacteria bacterium RIFCSPHIGHO2_02_FULL_67_57	0.00019804	0.00020495	0.00019488	6.924e-05	4.975e-05	6.996e-05	0.00017633	0.00025241	0.00020906
Acidobacteria bacterium RIFCSPHIGHO2_12_FULL_67_30	7.819e-05	0.00013898	9.62e-05	5.13e-06	1.088e-05	1.378e-05	0.00015923	0.00015285	0.00011464
Acidobacteria bacterium RIFCSPLOWO2_02_FULL_59_13	0.00240016	0.00314612	0.00285853	0.00016402	0.00026985	0.00064934	0.00337098	0.00349542	0.00333241
Acidobacteria bacterium RIFCSPLOWO2_02_FULL_60_20	0.00161423	0.00184281	0.0015251	0.00017742	0.00026172	0.00056175	0.00186064	0.00147627	0.00143272
Acidobacteria bacterium RIFCSPLOWO2_02_FULL_61_28	0.00364794	0.00528463	0.00429602	0.00046177	0.00065662	0.0013092	0.00414142	0.00405435	0.00389422
Acidobacteria bacterium RIFCSPLOWO2_02_FULL_64_15	0.00590437	0.00677401	0.00676856	0.00059235	0.00074446	0.00177184	0.00551842	0.0042901	0.00363977
Acidobacteria bacterium RIFCSPLOWO2_02_FULL_65_29	0.0356865	0.0411013	0.0456457	0.00179647	0.00342587	0.00598848	0.0323278	0.0270083	0.0240765
Acidobacteria bacterium RIFCSPLOWO2_02_FULL_67_21	0.0186119	0.0208262	0.0192174	0.00093752	0.00206999	0.00326717	0.0149322	0.0119227	0.0100531
Acidobacteria bacterium RIFCSPLOWO2_02_FULL_67_36	0.0109508	0.0135585	0.0134888	0.00046365	0.00108772	0.00189957	0.00899032	0.00708457	0.00598029
Acidobacteria bacterium RIFCSPLOWO2_02_FULL_68_18	0.00430173	0.0049231	0.0044952	0.00021362	0.00048981	0.00071589	0.00355813	0.00306522	0.00279204
Acidobacteria bacterium RIFCSPLOWO2_12_FULL_54_10	0.00198842	0.00260627	0.00242782	0.00018118	0.00031716	0.00066669	0.00246614	0.00234765	0.00217749
Acidobacteria bacterium RIFCSPLOWO2_12_FULL_59_11	0.00122034	0.00149761	0.00145861	0.00010856	0.00013729	0.00034402	0.0017734	0.00189496	0.00158977
Acidobacteria bacterium RIFCSPLOWO2_12_FULL_60_22	0.00351001	0.00522487	0.00412325	0.00056554	0.00059679	0.0016629	0.00404768	0.00380674	0.00361586
Acidobacteria bacterium RIFCSPLOWO2_12_FULL_65_11	0.00111133	0.00131099	0.00121106	9.094e-05	0.00016941	0.00055429	0.0009853	0.0008525	0.00071247
Acidobacteria bacterium RIFCSPLOWO2_12_FULL_66_10	0.0126207	0.0132181	0.0127099	0.00031375	0.00081468	0.00128096	0.00566082	0.00521246	0.00498412
Acidobacteria bacterium RIFCSPLOWO2_12_FULL_66_21	0.00775561	0.00907109	0.00947562	0.000419	0.00067409	0.00122049	0.00547019	0.00442482	0.00377154
Acidobacteria bacterium RIFCSPLOWO2_12_FULL_67_14	0.00597871	0.00619011	0.00624946	0.0004066	0.00068381	0.00103597	0.00448142	0.00390256	0.00312909
Acidobacteria bacterium RIFCSPLOWO2_12_FULL_67_14b	0.291067	0.309443	0.292763	0.00834145	0.0173353	0.0286124	0.0849983	0.0756717	0.0712986
Acidobacteria bacterium RIFCSPLOWO2_12_FULL_68_19	0.00468284	0.00514313	0.00474105	0.00022216	0.00058881	0.00082932	0.003704	0.00301567	0.00238208
Acidobacteria bacterium SCGC AG-212-P17	0.00568063	0.00797229	0.00704284	0.00068045	0.00073819	0.00211963	0.00639782	0.00537337	0.00419188
Acidobacteria bacterium SCN 69-37	0.0235132	0.0275015	0.028716	0.00134003	0.00250319	0.00426744	0.0221065	0.017805	0.0171505
Acidobacteriaceae bacterium KBS 83	0.00383631	0.00548106	0.00416322	0.00038106	0.00062505	0.00130703	0.00363457	0.00411025	0.00305373
Acidobacteriaceae bacterium KBS 89	0.00259049	0.00331669	0.00309056	0.00024078	0.00031582	0.0008204	0.00234452	0.00217882	0.00196771
Acidobacteriaceae bacterium KBS 96	0.0273015	0.0430127	0.0418971	0.0024257	0.00413336	0.00900251	0.0250906	0.0246522	0.0219302
Acidobacteriaceae bacterium TAA166	0.00106748	0.00147692	0.00134368	8.822e-05	0.00013854	0.00033334	0.00107683	0.00116779	0.00087042
Acidobacteriaceae bacterium URHE0068	0.0170679	0.0265828	0.0192378	0.00181215	0.00260101	0.00758285	0.0134803	0.0151322	0.0135071
Acidobacteriales bacterium	0.00669899	0.00906651	0.0109237	0.00060568	0.00084829	0.0019919	0.00953071	0.00966942	0.00856192
Acidobacteriales bacterium 13_1_40CM_3_55_5	0.00020075	0.00029402	0.00020252	1.321e-05	2.729e-05	5.64e-05	0.0003115	0.00021761	0.00030216
Acidobacteriales bacterium 13_2_20CM_2_55_5	6.68e-05	9.286e-05	8.358e-05	2.46e-06	7.61e-06	9.9e-06	2.682e-05	3.84e-05	3.051e-05
Acidobacteriales bacterium 13_2_20CM_55_8	0.00111821	0.00151815	0.00110971	0.00011629	0.00013352	0.00043706	0.00117656	0.00102061	0.00106304
Acidobacteriales bacterium 59-55	0.00212021	0.00290607	0.00220933	0.00020037	0.0003	0.000697	0.00169882	0.00139273	0.00146414
Acidobacteriia bacterium	0.0720524	0.0922901	0.0838335	0.00541686	0.00923669	0.0210209	0.087228	0.0771376	0.0679154
Acidobacteriia bacterium 12-62-4	0.00278406	0.00364001	0.00538507	0.00020692	0.00037029	0.00083357	0.00364454	0.00334555	0.00294329
Acidobacteriia bacterium AA117	0.0768692	0.118389	0.104115	0.00781241	0.0108492	0.0263126	0.076668	0.0649816	0.0601464
Acidobacteriia bacterium SbA2	0.00654217	0.00958124	0.00792365	0.0006992	0.0011087	0.00264234	0.0069323	0.00695153	0.00653966
Acidobacterium ailaaui	0.0024435	0.00324676	0.00233922	0.0004568	0.00048772	0.00105838	0.00169971	0.00215016	0.00179006
Acidobacterium capsulatum	0.0031761	0.00445187	0.00337398	0.00019031	0.00036314	0.00076845	0.00195394	0.00215476	0.00199242
Acidobacterium sp.	0.0792353	0.0847311	0.079943	0.0024327	0.0048351	0.00812299	0.0227999	0.0204722	0.0192401
Acidocella aminolytica	0.00031616	0.00039315	0.00038296	0.0016001	0.0013488	0.0030725	0.00051345	0.00061347	0.00056529
Acidocella facilis	0.00013039	0.00019665	0.00020444	1.478e-05	2.338e-05	7.441e-05	9.094e-05	0.00011136	0.00011655
Acidocella sp. 20-57-95	0.00024023	0.00031921	0.00022837	2.33e-05	4.501e-05	6.075e-05	0.00027732	0.00038384	0.00034609
Acidocella sp. 20-58-15	9.329e-05	0.00012039	9.258e-05	2.62e-06	1.878e-05	2.94e-05	8.746e-05	0.00013451	0.00015794
Acidocella sp. 20-61-6	0.0001861	0.00035763	0.00034814	1.766e-05	2.014e-05	0.00010383	0.0002216	0.00026431	0.00025253
Acidocella sp. 20-63-7	0.00027721	0.00027905	0.00029719	5.46e-06	3.8e-05	5.359e-05	0.00027217	0.000276	0.00020174
Acidocella sp. 21-58-7	8.761e-05	8.701e-05	0.00011084	9.46e-06	1e-05	2.638e-05	5.501e-05	0.00010422	0.00016827
Acidocella sp. 35-58-6	1.673e-05	2.994e-05	4.922e-05	6.81e-06	0	4.36e-06	2.674e-05	1.622e-05	1.86e-05
Acidocella sp. MX-AZ02	0.00019901	0.00018643	0.00029538	4.078e-05	6.229e-05	0.00011687	0.00017669	0.00015126	0.00010918
Acidomonas methanolica	0.00022472	0.00020749	0.00017227	0.00014733	0.00088923	0.00035084	0.00024454	0.00022222	0.00025374
Acidomyces richmondensis	9.25e-06	1.309e-05	2.226e-05	0	0	5.93e-06	1.728e-05	1.456e-05	7.25e-06
Acidothermus cellulolyticus	0.00910196	0.0110682	0.012576	0.0004781	0.00077911	0.00143489	0.00463197	0.00462911	0.00568526
Acidovorax anthurii	0.00046668	0.00038119	0.00036981	0.00034211	0.00019423	0.00025607	0.00024579	0.00023544	0.00020935
Acidovorax avenae	0.00356169	0.00281271	0.00299789	0.00355088	0.00360352	0.00441139	0.00294972	0.00301587	0.0029618
Acidovorax caeni	0.00051445	0.00040413	0.00039036	0.00018441	0.00016426	0.00034203	0.00106793	0.00122067	0.00091568
Acidovorax carolinensis	0.00097732	0.00104391	0.0007299	0.00030463	0.00046357	0.00065621	0.00134216	0.00120703	0.00130553
Acidovorax cattleyae	8.605e-05	7.796e-05	7.806e-05	1.877e-05	8.34e-06	8.114e-05	7.968e-05	0.00012907	9.748e-05
Acidovorax cavernicola	0.0002898	0.00016364	0.0001478	1.816e-05	1.926e-05	4.735e-05	0.00018843	0.00015356	0.00015826
Acidovorax citrulli	0.00069375	0.00068039	0.00066942	0.00063032	0.00050902	0.00121983	0.0013507	0.00148198	0.00152611
Acidovorax delafieldii	0.00078329	0.00026688	0.00031056	0.00018548	0.0003547	0.00047959	0.00086609	0.00084305	0.00075965
Acidovorax ebreus	0.0001558	0.0001171	9.533e-05	2.415e-05	1.352e-05	4.041e-05	0.00019768	0.00019317	0.00017585
Acidovorax kalamii	4.575e-05	8.86e-05	7.537e-05	6.909e-05	2.431e-05	5.947e-05	0.00030749	0.00042244	0.0004755
Acidovorax konjaci	0.00020136	0.0002549	0.00017416	7.221e-05	9.614e-05	0.00016515	0.00028022	0.00025969	0.00026941
Acidovorax oryzae	8.858e-05	0.00016853	0.00011909	0.00014565	0.00012804	0.00028464	0.0001907	0.00015015	0.00036932
Acidovorax phage ACPWH	8.11e-06	1.322e-05	1.143e-05	0	3.76e-06	9.75e-06	0.000519	0.00074804	0.00053053
Acidovorax radicis	9.083e-05	9.145e-05	4.523e-05	1.086e-05	1.425e-05	3.4e-06	5.221e-05	4.265e-05	5.496e-05
Acidovorax soli	9.966e-05	5.764e-05	0.00010394	0.00039798	0.00081249	0.00037288	0.00029619	0.0002842	0.00036227
Acidovorax sp.	0.00033326	0.00037002	0.00032632	5.344e-05	9.085e-05	0.00013038	0.00051303	0.00065419	0.0005992
Acidovorax sp. 100	8.653e-05	0.00011882	9.586e-05	0.00054628	0.00038763	0.00023439	0.00013245	6.797e-05	7.283e-05
Acidovorax sp. 106	0.00010763	0.00013459	9.734e-05	5.127e-05	0.00010434	5.152e-05	7.344e-05	6.65e-05	3.866e-05
Acidovorax sp. 107	0.00018706	0.00010865	0.00013096	0.00034713	8.829e-05	0.00020398	0.00012587	8.344e-05	8.514e-05
Acidovorax sp. 16-64-162	0	4.15e-06	0	0	0	0	1.569e-05	3.462e-05	1.416e-05
Acidovorax sp. 1608163	0.00021805	0.00022776	0.00024223	0.00043339	0.00030494	0.00021233	0.00016971	0.00017562	9.963e-05
Acidovorax sp. 17-64-282	1.822e-05	1.412e-05	4.6e-06	1.44e-05	1.062e-05	1.04e-05	4.819e-05	3.849e-05	4.094e-05
Acidovorax sp. 28-64-14	0	0	0	0	0	0	6.025e-05	0.00015166	0.00018017
Acidovorax sp. 32-64-7	0	0	0	0	0	0	0	0	2.591e-05
Acidovorax sp. 35-64-16	1.23e-06	3.88e-06	0	0	0	1.98e-06	2.09e-06	2.16e-06	0
Acidovorax sp. 56	0.00028548	0.0001578	0.00016086	0.00027233	0.00023879	0.00011506	0.00014814	0.00010865	8.675e-05
Acidovorax sp. 62	0.00013857	1.722e-05	1.933e-05	6.96e-06	0	1.788e-05	3.321e-05	1.278e-05	7.73e-06
Acidovorax sp. 69	0.00033493	0.00014662	0.00012288	0.00320157	0.0025819	0.0011955	0.00010138	8.368e-05	8.435e-05
Acidovorax sp. 93	8.267e-05	5.858e-05	6.76e-05	1.504e-05	3.455e-05	1.461e-05	3.302e-05	4.086e-05	7.209e-05
Acidovorax sp. 94	0.00021563	0.00019636	0.00023541	4.098e-05	7.489e-05	0.00023809	0.00013138	0.00023428	0.00018236
Acidovorax sp. 99	0.0001053	4.844e-05	3.224e-05	7.17e-06	1.475e-05	4.501e-05	9.856e-05	8.741e-05	0.00010349
Acidovorax sp. BoFeN1	8.872e-05	8.209e-05	3.615e-05	9.03e-06	4.024e-05	2.562e-05	0.00025863	0.00034328	0.00025356
Acidovorax sp. CCH12-A4	4.02e-05	5.45e-05	1.45e-05	1.579e-05	3.487e-05	9.914e-05	9.738e-05	7.235e-05	0.00011827
Acidovorax sp. CF301	0.00019471	0.00016886	0.00011376	9.88e-06	5.28e-06	4.179e-05	0.00024056	0.00026659	0.00026586
Acidovorax sp. FJL06	8.657e-05	4.67e-05	8.711e-05	0.00139647	0.00105176	0.00045994	0.00015834	0.00021952	0.00024108
Acidovorax sp. GW101-3H11	8.633e-05	0.00013426	0.00012206	0.00025367	0.00034143	0.00050444	0.0002732	0.00041428	0.00034702
Acidovorax sp. HMWF018	5.295e-05	6.454e-05	1.272e-05	6.025e-05	2.003e-05	6.726e-05	0.00050438	0.00060137	0.00050358
Acidovorax sp. HMWF029	0	5.18e-06	0	0	0	0	5.6e-06	0	1.178e-05
Acidovorax sp. JHL-3	1.032e-05	2.84e-06	0	0	0	3.95e-06	9.13e-06	0	3.23e-06
Acidovorax sp. JHL-9	0.00021713	0.00026651	0.00010692	4.165e-05	0.0001116	0.00020338	0.00016634	0.00023386	0.00015967
Acidovorax sp. JS42	0.00014064	0.00011143	8.981e-05	6.559e-05	5.241e-05	0.00017187	0.00017968	0.00018492	0.00017392
Acidovorax sp. KKS102	5.826e-05	9.885e-05	6.587e-05	2.075e-05	6.54e-06	3.121e-05	0.00036338	0.00043546	0.00039818
Acidovorax sp. Leaf160	8.429e-05	7.763e-05	6.198e-05	0.00040829	0.00028092	0.00013245	0.00010519	0.0001411	0.00010623
Acidovorax sp. Leaf191	0	3.06e-06	1.3e-06	3.65e-05	3.72e-06	9.37e-06	4.85e-06	1.14e-06	1.16e-06
Acidovorax sp. Leaf78	0.00037225	0.00029572	0.0002135	5.364e-05	5.777e-05	0.00010293	0.00015883	0.00021263	0.0002149
Acidovorax sp. Leaf84	0	7.21e-06	8.46e-06	0	2.12e-06	0	1.126e-05	1.656e-05	2.966e-05
Acidovorax sp. MR-S7	0.00026599	0.00038935	0.00042174	0.00032058	0.00036244	0.0003796	0.00069276	0.00081367	0.00064397
Acidovorax sp. NB1	0.0005754	0.00035729	0.00032367	4.115e-05	6.67e-05	0.0001011	0.00089591	0.00136617	0.00118554
Acidovorax sp. RAC01	0.00030723	0.00026735	0.00035984	0.00028155	0.00041833	0.0006678	0.00037646	0.0003061	0.00033709
Acidovorax sp. Root217	0.00025066	0.00032465	0.00040111	0.00037143	0.00045074	0.00032189	0.00026557	0.00028701	0.0002646
Acidovorax sp. Root219	0.00019833	0.00022747	0.00022929	4.763e-05	4.044e-05	0.00010174	0.00023678	0.00031082	0.00021145
Acidovorax sp. Root267	0.00016553	0.00013667	8.077e-05	5.83e-06	1.783e-05	3.021e-05	6.927e-05	4.923e-05	4.218e-05
Acidovorax sp. Root275	0.00015736	0.00011078	8.041e-05	1.34e-05	2.588e-05	1.807e-05	2.769e-05	6.555e-05	2.037e-05
Acidovorax sp. Root402	4.889e-05	1.574e-05	2.899e-05	1.081e-05	9.2e-06	0.00011956	1.4e-05	2.632e-05	4.488e-05
Acidovorax sp. Root568	1.47e-05	3.552e-05	1.52e-05	1.8e-06	0	1.189e-05	5.795e-05	5.081e-05	4.52e-05
Acidovorax sp. Root70	3.932e-05	8.504e-05	4.381e-05	1.21e-06	7.71e-06	1.858e-05	0.00088698	0.00131034	0.001142
Acidovorax sp. SCN 68-22	0.0001093	0.00013957	5.284e-05	7.44e-06	2.66e-05	0.00011486	0.00020443	0.00024479	0.00015991
Acidovorax sp. SD340	5.416e-05	6.739e-05	5.512e-05	6.321e-05	8.935e-05	0.00020573	0.00043119	0.00052228	0.00058506
Acidovorax sp. SLBN-42	0.00952739	0.0101323	0.0113474	0.00122983	0.00539752	0.0030777	0.004469	0.00450518	0.00370996
Acidovorax sp. ST3	0.0001371	9.553e-05	0.00011431	5.943e-05	0.00010476	0.00012686	2.664e-05	2.843e-05	2.181e-05
Acidovorax sp. T1	1.568e-05	1.233e-05	1.257e-05	0	0	0	1.863e-05	0	1.401e-05
Acidovorax temperans	0.00060695	0.00063995	0.00061406	0.00035583	0.00045298	0.00072131	0.00064323	0.00066704	0.00064719
Acidovorax valerianellae	0.00041959	0.00029132	0.00032012	0.00029958	0.00024651	0.00039967	0.0003515	0.00038782	0.00031955
Acidovorax virus ACP17	4.75e-06	3.51e-06	0	8.24e-06	0	1.37e-05	2.502e-05	3.257e-05	2.732e-05
Acidovorax wautersii	0.00014503	0.00017324	0.00013573	0.00013262	0.00016606	0.00028083	0.00024342	0.00019545	0.00021981
Aciduliprofundum boonei	0.00011783	0.00015953	0.00015324	1.136e-05	4.647e-05	3.313e-05	5.308e-05	7.45e-05	4.043e-05
Aciduliprofundum sp.	3.542e-05	5.922e-05	5.81e-05	9.35e-06	6.89e-06	1.571e-05	3.856e-05	5.813e-05	8.392e-05
Aciduliprofundum sp. MAR08-339	6.369e-05	7.444e-05	4.469e-05	3.805e-05	3.741e-05	4.673e-05	2.516e-05	2.002e-05	1.01e-05
Acinetobacter albensis	0	1.67e-06	0	1.165e-05	1.335e-05	3.043e-05	0	0	0
Acinetobacter apis	0	6.83e-06	0	0	0	0	0	0	0
Acinetobacter baylyi	2.901e-05	6.776e-05	1.321e-05	0.00159087	0.00168564	0.00035674	2.78e-05	1.134e-05	2.462e-05
Acinetobacter beijerinckii	6.32e-06	4.56e-06	8.44e-06	1.187e-05	3.02e-06	0	1.448e-05	2.043e-05	2.108e-05
Acinetobacter bereziniae	5.251e-05	7.951e-05	6.271e-05	0.00349734	0.00350588	0.00208646	0.00035587	0.00043842	0.00028063
Acinetobacter bohemicus	1.974e-05	2.114e-05	2.17e-06	0.00019538	0.00021083	9.54e-05	1.48e-06	1.52e-06	2.055e-05
Acinetobacter bouvetii	5.13e-06	0	5.09e-06	7.12e-06	0	8.13e-06	0	2.192e-05	0
Acinetobacter brisouii	1.855e-05	8.92e-06	4.97e-06	0.00153708	0.00225627	0.00037842	4.187e-05	3.667e-05	5.616e-05
Acinetobacter calcoaceticus/baumannii complex	0.00367526	0.00328492	0.00355533	0.0887637	0.0825276	0.0471615	0.00444615	0.00562463	0.00476521
Acinetobacter celticus	1.482e-05	2.029e-05	2.177e-05	0.00054939	0.00060573	0.0002593	1.806e-05	6.66e-06	2.7e-06
Acinetobacter colistiniresistens	6.97e-06	0	0	1.02e-05	9.01e-06	1.241e-05	1.673e-05	4.325e-05	9.29e-06
Acinetobacter cumulans	1.483e-05	2.387e-05	6.86e-06	0.00036907	0.00022871	0.00019287	6.285e-05	5.673e-05	3.991e-05
Acinetobacter defluvii	3.81e-06	3.4e-06	0	0.00011386	9.592e-05	6.269e-05	0	1.272e-05	4.75e-06
Acinetobacter equi	3.156e-05	2.818e-05	4.832e-05	0.00010409	0.00013227	0.00028045	1.257e-05	1.45e-05	7.04e-06
Acinetobacter gandensis	0	1.69e-06	0	9.097e-05	7.838e-05	9.076e-05	0	0	0
Acinetobacter genomosp. 33YU	0	0	1.288e-05	0.00016312	8.62e-05	6.208e-05	1.357e-05	1.14e-06	0
Acinetobacter gerneri	9.02e-06	2.079e-05	4.97e-06	0.00048452	0.00035488	0.00042717	1.395e-05	3.41e-05	1.116e-05
Acinetobacter guillouiae	8.552e-05	2.849e-05	3.618e-05	0.00013137	0.00017772	0.00010537	0.00050701	0.00089268	0.00076078
Acinetobacter gyllenbergii	1.894e-05	1.494e-05	3.396e-05	8.129e-05	5.617e-05	0.00010168	4.74e-05	3.505e-05	3.723e-05
Acinetobacter haemolyticus	1.008e-05	6.169e-05	8.209e-05	0.00119929	0.00136671	0.00029757	0.00016795	0.00017993	9.319e-05
Acinetobacter halotolerans	0	0	0	1.135e-05	3.215e-05	0	6.597e-05	0.00015214	0.00011804
Acinetobacter harbinensis	2.59e-06	4.95e-06	9.69e-06	0.00278484	0.00400523	0.00090595	3.41e-06	6.27e-06	0
Acinetobacter idrijaensis	8.98e-06	0	4.29e-06	7.435e-05	3.792e-05	5.335e-05	3.97e-06	7.83e-06	1.343e-05
Acinetobacter indicus	0.00034883	0.00049584	0.00026247	0.00519755	0.00476161	0.0026625	0.00041406	0.00060389	0.00057969
Acinetobacter johnsonii	9.064e-05	0.00013772	9.407e-05	0.00432456	0.00323429	0.00163037	0.00022107	0.00038919	0.00044207
Acinetobacter junii	3.661e-05	3.519e-05	6.165e-05	0.00063258	0.00037701	0.00049515	9.627e-05	0.00018148	0.0001069
Acinetobacter kookii	0	0	0	1.33e-06	0	3.08e-06	0	0	0
Acinetobacter kyonggiensis	0	1.361e-05	5.32e-06	0.0006276	0.00055744	0.00032423	4.37e-06	5.76e-06	8.65e-06
Acinetobacter larvae	2.34e-06	1.305e-05	1.261e-05	0.0067644	0.00454767	0.00213093	7.11e-06	1.595e-05	5.81e-06
Acinetobacter lwoffii	0.00073967	0.00097735	0.00077942	0.00726257	0.00401267	0.0101953	0.00056572	0.00078655	0.00061837
Acinetobacter marinus	3.341e-05	4.241e-05	1.638e-05	7.154e-05	1.32e-05	1.517e-05	0.00011535	6.362e-05	0.00059576
Acinetobacter nectaris	0	2.415e-05	1.968e-05	1.284e-05	4.11e-05	3.938e-05	1.549e-05	4.38e-06	0
Acinetobacter oleivorans	2.63e-06	8.26e-06	2.63e-06	0	0	0	1.337e-05	9.18e-06	4.69e-06
Acinetobacter parvus	4.07e-06	0	0	2.82e-06	3.33e-06	3.26e-06	4.38e-06	4.51e-06	0
Acinetobacter phage ABPH49	0	0	0	0.00010684	3.915e-05	0	0	0	0
Acinetobacter phage AM101	0	0	0	0	0	0	0	0	4.8e-06
Acinetobacter phage AM24	3.17e-06	1.21e-05	2.21e-06	0.00041303	0.00020685	0.00042265	1.223e-05	1.217e-05	0
Acinetobacter phage Ac42	0	1.8e-06	2.29e-06	1.64e-06	0	4.9e-06	2.08e-06	2.14e-06	1.02e-06
Acinetobacter phage Acj61	6.217e-05	0	0	0	0	0	0	0	0
Acinetobacter phage Acj9	4e-06	0	0	8.31e-06	8.18e-06	2.431e-05	0	0	0
Acinetobacter phage Henu6	0	1.001e-05	0	7.55e-06	0	0	9.27e-06	3.497e-05	4.222e-05
Acinetobacter phage KARL-1	0	0	0	0	6.738e-05	6.76e-06	0	2.567e-05	1.312e-05
Acinetobacter phage Petty	5.22e-06	0	0	1.08e-05	2.125e-05	1.663e-05	6.65e-06	2.509e-05	2.099e-05
Acinetobacter phage SH-Ab 15497	2.164e-05	2.851e-05	4.228e-05	3.614e-05	4.195e-05	0.0002542	3.19e-05	2.501e-05	1.752e-05
Acinetobacter phage SH-Ab 15599	0	5.11e-06	4.27e-06	8.012e-05	5.666e-05	0.00041058	0	3.72e-06	1.306e-05
Acinetobacter phage TAC1	2.36e-06	0	0	1.362e-05	8.04e-06	7.86e-06	4.14e-06	2.06e-06	0
Acinetobacter phage YMC13/03/R2096	0	0	0	0	0	0	0	0	0
Acinetobacter phage phiAC-1	0	1.868e-05	0	0	4.2e-06	0	0	0	0
Acinetobacter phage vB_AbaM_Acibel004	8.84e-06	4.44e-06	0	1.812e-05	5.28e-06	5.93e-06	0	0	9.6e-07
Acinetobacter phage vB_AbaM_B09_Aci05	0	0	0	3.21e-06	0	3.71e-06	0	0	0
Acinetobacter phage vB_AbaM_B9	3.841e-05	3.048e-05	2.311e-05	3.894e-05	4.629e-05	6.093e-05	2.648e-05	5.292e-05	3.775e-05
Acinetobacter phage vB_AbaM_phiAbaA1	0	7.98e-06	0	7.04e-06	4.15e-06	1.238e-05	0	0	0
Acinetobacter phage vB_AbaP_B09_Aci08	0	0	0	0	0	0	0	9.18e-06	0
Acinetobacter phage vB_AbaS_Loki	0	2.57e-06	0	0	0	0	6.809e-05	2.602e-05	2.553e-05
Acinetobacter phage vB_KpnM_IME284	6.36e-06	0	0	0	0	0	5.4e-06	0	0
Acinetobacter piscicola	4.753e-05	5.182e-05	2.688e-05	6.236e-05	3.895e-05	3.245e-05	4.051e-05	1.081e-05	5.53e-06
Acinetobacter populi	0	7.63e-06	1.947e-05	5.717e-05	2.788e-05	2.727e-05	0	8.49e-06	3.2e-06
Acinetobacter pragensis	0	1.052e-05	0	0.00016824	0.00014354	9.168e-05	0	8.08e-06	7.61e-06
Acinetobacter proteolyticus	2.774e-05	1.268e-05	8.16e-06	2.657e-05	7.248e-05	4.28e-05	5.434e-05	1.143e-05	2.851e-05
Acinetobacter puyangensis	0	0	0	2.6e-06	0	0	7.59e-06	0	1.598e-05
Acinetobacter qingfengensis	0	1.109e-05	0	4.036e-05	2.302e-05	5.413e-05	0	0	4.12e-06
Acinetobacter radioresistens	9.927e-05	0.00011084	3.732e-05	0.00255074	0.00326646	0.00132609	0.0001622	0.00018328	0.00021765
Acinetobacter rudis	0	3.68e-06	7.4e-06	0.00014535	0.0001353	3.886e-05	5.51e-06	4.36e-06	2.09e-06
Acinetobacter schindleri	2.26e-05	4.43e-05	1.48e-05	0.00019379	0.00010198	0.00015749	1.784e-05	3.163e-05	2.02e-05
Acinetobacter soli	0.00013476	0.00014313	0.00013348	0.00020752	0.00016551	0.00015127	0.00060467	0.00082219	0.00075965
Acinetobacter sp.	0.00024437	0.00023631	0.0001748	0.00104254	0.00080707	0.00132721	0.00109748	0.00174244	0.0015537
Acinetobacter sp. 243_ASPC	0	5.42e-06	0	2.39e-06	0	5.52e-06	0	6.03e-06	6.16e-06
Acinetobacter sp. 2JN-4	0	0	0	0	0	0	7.28e-06	3.747e-05	1.532e-05
Acinetobacter sp. 38-8	2.36e-06	1.86e-06	0	0.00015962	0.00013102	0.00010564	3.38e-06	2.07e-06	3.55e-06
Acinetobacter sp. 39-4	1.2e-06	5.67e-06	2.41e-06	0	0	0	2.256e-05	2.536e-05	2.482e-05
Acinetobacter sp. 51m	1.94e-06	1.54e-06	1.139e-05	0.00036037	0.0007039	0.00018489	1.84e-06	5.66e-06	1.75e-06
Acinetobacter sp. A47	0	0	0	0	0	0	3.36e-06	0	0
Acinetobacter sp. ACNIH1	3.21e-06	5.05e-06	0	0	2.63e-06	0	0	0	0
Acinetobacter sp. ACNIH2	0	0	7.54e-06	3.941e-05	9.42e-06	1.887e-05	6.39e-06	0	0
Acinetobacter sp. AG1	2.58e-06	1.217e-05	5.17e-06	0	0	0	4.531e-05	2.467e-05	1.974e-05
Acinetobacter sp. AM	5.98e-06	4.7e-06	0	0.00014725	2.204e-05	0.0001035	8.15e-06	0	0
Acinetobacter sp. ANC 3781	0	0	0	6.52e-06	7.7e-06	0	0	8.22e-06	0
Acinetobacter sp. ANC 3791	0	2.364e-05	9.68e-06	0	2.86e-05	2.411e-05	2.05e-06	2.631e-05	3.122e-05
Acinetobacter sp. ANC 3813	2.256e-05	2.018e-05	3.185e-05	8.62e-06	5.48e-06	2.535e-05	4.445e-05	4.317e-05	4.744e-05
Acinetobacter sp. ANC 3832	5.137e-05	2.139e-05	5.45e-06	1.457e-05	8.6e-06	3.785e-05	0	1.405e-05	0
Acinetobacter sp. ANC 3862	2.97e-06	6.79e-06	0	2.678e-05	5.716e-05	2.737e-05	0.00010347	3.984e-05	0.00034636
Acinetobacter sp. ANC 3880	0	5.34e-06	0	0	1.39e-05	2.72e-06	0	0	0
Acinetobacter sp. ANC 3903	5.68e-06	3.24e-06	0	3.2e-05	2.33e-06	5.888e-05	0	2.071e-05	5.08e-06
Acinetobacter sp. ANC 3929	0	0	0	3.33e-06	0	7.7e-06	0	8.4e-06	0
Acinetobacter sp. ANC 4105	0	3.35e-06	4.57e-06	1.382e-05	9.34e-06	0	0	3.99e-06	0
Acinetobacter sp. ANC 4169	2.95e-06	4.61e-06	1.176e-05	1.01e-05	0	8.404e-05	3.856e-05	1.673e-05	1.302e-05
Acinetobacter sp. ANC 4173	0	0	0	3.519e-05	1.006e-05	3.52e-05	0	8.7e-07	6.96e-06
Acinetobacter sp. ANC 4177	6.14e-06	0	0	2.13e-06	1.635e-05	0	0	0	0
Acinetobacter sp. ANC 4204	0	0	0	0	3.52e-06	0	0	0	0
Acinetobacter sp. ANC 4216	0	5.55e-06	1.118e-05	2.72e-06	1.235e-05	5.98e-06	0	1.338e-05	0
Acinetobacter sp. ANC 4218	3.6e-06	2.83e-06	0	2.222e-05	7.37e-06	1.491e-05	6.11e-06	0	8.58e-06
Acinetobacter sp. ANC 4249	6.69e-06	3.9e-06	0	5.899e-05	1.191e-05	7.339e-05	0	1.19e-05	5.98e-06
Acinetobacter sp. ANC 4281	0	8.85e-06	4.95e-06	0	5.18e-06	1.11e-06	0	1.22e-06	1.24e-06
Acinetobacter sp. ANC 4470	0	0	0	1.876e-05	1.303e-05	2.442e-05	0	6.63e-06	1.86e-06
Acinetobacter sp. ANC 4471	3.69e-06	2.9e-06	0	0	0	1.48e-06	3.13e-06	0	0
Acinetobacter sp. ANC 4472	0	0	0	1.139e-05	7.6e-06	2.879e-05	0	0	0
Acinetobacter sp. ANC 4558	0	0	0	2.123e-05	3.333e-05	4.682e-05	0	1.707e-05	1.309e-05
Acinetobacter sp. ANC 4633	0	0	6.16e-06	0	5.03e-06	6.29e-06	3.599e-05	8.729e-05	1.449e-05
Acinetobacter sp. ANC 4635	0	1.8e-06	1.211e-05	3.698e-05	3.949e-05	1.392e-05	2.85e-06	0	3e-06
Acinetobacter sp. ANC 4648	0	0	0	0.00015619	0.00015143	0.00046617	1.463e-05	6.03e-06	2.317e-05
Acinetobacter sp. ANC 4654	7.76e-06	4.23e-06	2.81e-06	5.59e-06	0	0	2.11e-06	4.34e-06	0
Acinetobacter sp. ANC 4655	0	0	0	3.964e-05	9.36e-06	2.289e-05	0	0	0
Acinetobacter sp. ANC 4779	0	0	3.87e-06	0	3.16e-06	0	4.16e-06	0	5.85e-06
Acinetobacter sp. ANC 4862	5.9e-07	8.27e-06	2.38e-06	3.592e-05	1.278e-05	1.599e-05	1.985e-05	9.18e-06	7.41e-06
Acinetobacter sp. ANC 4945	4.43e-06	3.17e-06	2.19e-06	0.00023453	0.00011914	4.435e-05	2.038e-05	3.28e-06	1.95e-06
Acinetobacter sp. ANC 4973	0	0	5.36e-06	1.112e-05	0	0	0	0	0
Acinetobacter sp. ANC 4999	0	4.23e-06	0	1.887e-05	2.786e-05	3.486e-05	0	0	0
Acinetobacter sp. ANC 5044	7.185e-05	4.16e-05	2.396e-05	0.00011595	8.542e-05	0.0002112	3.696e-05	6.487e-05	4.145e-05
Acinetobacter sp. ANC 5045	4.637e-05	3.722e-05	3.004e-05	2.26e-05	8.714e-05	9.043e-05	3.455e-05	3.143e-05	3.481e-05
Acinetobacter sp. ANC 5054	0	0	0	5.057e-05	3.196e-05	3.473e-05	0	0	1.44e-06
Acinetobacter sp. ANC 5318	1.897e-05	6.2e-06	4.902e-05	0.00010171	6.176e-05	4.55e-05	6.78e-06	1.606e-05	8.58e-06
Acinetobacter sp. ANC 5324	1.338e-05	1.932e-05	2.66e-06	9.118e-05	5.554e-05	9.869e-05	3.047e-05	4.33e-05	5.773e-05
Acinetobacter sp. ANC 5347	2.051e-05	3.418e-05	2.514e-05	0.00010389	7.468e-05	0.00022405	1.267e-05	3.639e-05	3.093e-05
Acinetobacter sp. ANC 5600	0	0	0	7.27e-06	4.83e-06	7.34e-06	0	4.51e-06	4.1e-06
Acinetobacter sp. AR2-3	1.544e-05	6.07e-06	0	2.677e-05	1.056e-05	1.13e-05	0	3.37e-06	0
Acinetobacter sp. Ag2	0	0	0	2.185e-05	1.146e-05	0	4.98e-06	5.13e-06	2.096e-05
Acinetobacter sp. B51(2017)	0.00016527	0.00019794	0.00012912	0.00060147	0.00033512	0.00052366	0.00010682	0.00024629	0.00016281
Acinetobacter sp. BIGb0102	0	0	0	0	0	0	0	5.64e-06	0
Acinetobacter sp. BMW17	0	8.2e-06	6.29e-06	1.811e-05	1.115e-05	1.712e-05	6.37e-06	3.95e-06	0
Acinetobacter sp. CAG:196_36_41	0	0	0	0	0	0	0	0	0
Acinetobacter sp. CFCC 10889	0	0	0	0	0	4.86e-06	0	0	1.083e-05
Acinetobacter sp. CFCC 11171	0	4.18e-06	0	8.84e-06	0	1.191e-05	0	3.71e-06	0
Acinetobacter sp. CIP 101966	0	4.23e-06	0	4.77e-05	1.453e-05	4.34e-05	0	4.7e-06	4.8e-06
Acinetobacter sp. CIP 102082	0	0	0	2.942e-05	2.233e-05	2.913e-05	0	0	2.71e-06
Acinetobacter sp. CIP 102129	1.92e-06	1.813e-05	1.348e-05	0	0	6.16e-06	3.664e-05	3.146e-05	4.875e-05
Acinetobacter sp. CIP 102136	1.143e-05	2.7e-06	0	2.618e-05	2.267e-05	8.429e-05	8.55e-06	4.28e-06	1.021e-05
Acinetobacter sp. CIP 102143	3.18e-06	1e-05	0	0	0	0	0	5.56e-06	0
Acinetobacter sp. CIP 102159	0.00015298	2.9e-06	1.85e-06	0	0	1.48e-06	0	1.012e-05	2.069e-05
Acinetobacter sp. CIP 102529	0	0	0	2.82e-06	0	0	2.264e-05	1.327e-05	1.041e-05
Acinetobacter sp. CIP 110321	0	1.58e-06	0	2.227e-05	3.122e-05	4.82e-06	2.522e-05	3.55e-05	9.75e-06
Acinetobacter sp. CIP 51.11	7.59e-06	0	0	4.579e-05	2.858e-05	5.999e-05	3.42e-06	0	7.2e-06
Acinetobacter sp. CIP 53.82	1.84e-06	0	0	5.09e-06	0	1.277e-05	0	0	0
Acinetobacter sp. CIP 64.7	0	4.52e-06	0	2.334e-05	2.521e-05	6.445e-05	0	0	0
Acinetobacter sp. CIP A162	0	1.96e-06	0	7.79e-06	1.021e-05	2e-06	0	0	0
Acinetobacter sp. CIP-A165	1.992e-05	1.044e-05	6.66e-06	0	5.44e-06	5.32e-06	5.64e-06	1.161e-05	1.78e-05
Acinetobacter sp. COS3	0	0	0	0	9.24e-06	0	0	0	0
Acinetobacter sp. DSM 11652	0	7.08e-06	0	0.00058448	0.00034606	7.535e-05	1.14e-05	2.459e-05	2.942e-05
Acinetobacter sp. ETR1	0	7.63e-06	0	2.357e-05	1.193e-05	2.334e-05	1.17e-05	0	0
Acinetobacter sp. FDAARGOS_515	4.66e-06	0	3.84e-06	5.414e-05	7.468e-05	2.488e-05	0	4.51e-06	1.442e-05
Acinetobacter sp. HA	3.31e-06	9.96e-06	0	4.35e-06	0	1.005e-05	0	2.89e-06	4.24e-06
Acinetobacter sp. HR7	1.218e-05	8.89e-06	0	4.11e-06	9.69e-06	2.982e-05	0	1.77e-06	0
Acinetobacter sp. KPC-SM-21	1.748e-05	1.815e-05	5.84e-06	0.00022007	0.00016665	0.00010852	9.16e-06	5.41e-06	5.21e-06
Acinetobacter sp. Leaf130	0	0	0	4.47e-06	1.056e-05	2.067e-05	0	5.64e-06	0
Acinetobacter sp. LoGeW2-3	1.101e-05	8.66e-06	0	7.64e-06	9.02e-06	0	0	9.63e-06	0
Acinetobacter sp. MB5	2.66e-06	0	2.67e-06	0	0	5.602e-05	2.26e-06	1.144e-05	0
Acinetobacter sp. MDS7A	0	4.029e-05	0	7.16e-06	8.9e-06	1.544e-05	9e-06	1.264e-05	7.54e-06
Acinetobacter sp. MF4640	0	0	0	0	0	0	1.973e-05	0	1.187e-05
Acinetobacter sp. MF4642	0	4.93e-06	4.19e-06	0	9.86e-06	8.06e-06	6.99e-06	7.19e-06	1.87e-06
Acinetobacter sp. MN12	0	0	0	0	0	0	5.421e-05	9.567e-05	8.151e-05
Acinetobacter sp. Marseille-P8049	0	0	0	3.696e-05	2.275e-05	0	0	0	0
Acinetobacter sp. NBRC 100985	0	0	0	1.807e-05	1.422e-05	0	0	0	0
Acinetobacter sp. NCTC 10304	0	2.24e-06	8.16e-06	3.95e-06	3.5e-06	6.52e-06	0	0	0
Acinetobacter sp. NCu2D-2	2.96e-06	1.021e-05	0	0.00022988	0.00015953	9.857e-05	8.95e-06	7.87e-06	0
Acinetobacter sp. NIPH 1847	5.848e-05	3.883e-05	1.459e-05	0	1.077e-05	1.031e-05	1.586e-05	1.484e-05	0
Acinetobacter sp. NIPH 1867	0	0	3.8e-06	6.113e-05	5.264e-05	2.38e-05	1.299e-05	2.35e-06	0
Acinetobacter sp. NIPH 236	5.34e-06	8.4e-06	0	1.112e-05	3.063e-05	4.28e-06	0	1.401e-05	0
Acinetobacter sp. NIPH 284	0	0	0	4.01e-06	2.37e-05	4.64e-06	0	0	0
Acinetobacter sp. NIPH 298	2.73e-06	0	0	3.314e-05	4.918e-05	2.651e-05	0	0	0
Acinetobacter sp. NIPH 3623	2.758e-05	1.084e-05	2.073e-05	0	0	0	2.93e-06	1.808e-05	9.24e-06
Acinetobacter sp. NIPH 713	5.599e-05	2.805e-05	0.0002596	0.00025062	0.00017573	0.00034488	3.324e-05	0.00012223	1.977e-05
Acinetobacter sp. NIPH 758	0	0	0	0	0	0	0	0	0
Acinetobacter sp. NIPH 809	0	2.701e-05	7.38e-06	0	2.01e-06	0	8.33e-06	4.29e-06	4.39e-06
Acinetobacter sp. NIPH 899	0	0	2.86e-06	7.41e-06	0	1.284e-05	0	4.67e-06	0
Acinetobacter sp. NRRL B-65365	0	0	0	0	0	0	1e-05	1.373e-05	1.053e-05
Acinetobacter sp. P8-3-8	0	5.7e-06	0	5.399e-05	2.55e-05	2.584e-05	5.2e-06	0	3.74e-06
Acinetobacter sp. RIFCSPHIGHO2_12_41_5	0	0	0	0	0	0	0	3.97e-06	4.75e-06
Acinetobacter sp. RIT592	4.11e-06	6.7e-06	0	6.011e-05	1.744e-05	5.68e-05	0	2.381e-05	3.67e-06
Acinetobacter sp. Root1280	2.38e-06	0	0	2.521e-05	1.804e-05	1.488e-05	0	0	0
Acinetobacter sp. S23	0	3.46e-06	0	0.00036685	0.00012677	0.00010334	0	0	0
Acinetobacter sp. SFA	1.428e-05	2.697e-05	1.699e-05	0.00010165	5.77e-05	7.388e-05	6.79e-06	5.91e-06	1.944e-05
Acinetobacter sp. SFB	1.25e-06	0	0	0.00025071	0.00078761	0.00011122	0	0	5.59e-06
Acinetobacter sp. SFC	0	0	0	0	0	0	0	4.18e-06	4.27e-06
Acinetobacter sp. SFD	5.16e-06	0	0	7.81e-06	0	9.78e-06	4.38e-06	0	0
Acinetobacter sp. SM1B	0	0	0	0	0	1.247e-05	0	0	6.96e-06
Acinetobacter sp. SWAC5	0	1.82e-06	6e-06	0.0002757	0.00025114	5.125e-05	3.04e-06	8.82e-06	0
Acinetobacter sp. SWAC57	2.265e-05	9.29e-06	0	5.545e-05	2.175e-05	5.178e-05	9.74e-06	4.93e-06	0
Acinetobacter sp. SWBY1	6.38e-06	6.431e-05	4.265e-05	1.171e-05	3.289e-05	4.35e-05	2.233e-05	7.466e-05	1.298e-05
Acinetobacter sp. TGL-Y2	0	1.127e-05	0	1.22e-05	1.076e-05	3.751e-05	0	1.253e-05	1.302e-05
Acinetobacter sp. TTH0-4	0	0	0	0	9.24e-06	0	0	0	0
Acinetobacter sp. VT 511	0	0	0	1.305e-05	5.78e-06	9.42e-06	0	0	0
Acinetobacter sp. Ver3	2.799e-05	1.694e-05	0	0.00018982	0.00018506	0.00010334	6.39e-06	3.538e-05	5.81e-06
Acinetobacter sp. WCHA39	2.259e-05	2.85e-05	0	0.00181694	0.00184556	0.00077433	0	0	7.83e-06
Acinetobacter sp. WCHA45	4.58e-06	3.6e-06	0	1.59e-06	0	0	0	4.01e-06	0
Acinetobacter sp. WCHA55	0	0	0	0	0	0	0	0	0
Acinetobacter sp. WCHAc010005	1.486e-05	1.075e-05	1.393e-05	3.79e-06	7.57e-06	5.83e-06	4.76e-06	2.103e-05	2.51e-06
Acinetobacter sp. WCHAc010034	2.96e-06	3.49e-06	4.87e-06	8.21e-06	1.581e-05	1.902e-05	0	2.78e-06	0
Acinetobacter sp. WCHAc060005	0	0	2.95e-06	0	1.2e-06	1.18e-06	0	1.29e-06	1.31e-06
Acinetobacter sp. WCHAc060006	0	2.13e-06	0	1.88e-06	0	2.08e-06	3.815e-05	5.922e-05	3.794e-05
Acinetobacter sp. WCHAc060007	0	0	0	0	2.26e-06	0	4.69e-06	0	0
Acinetobacter sp. WCHAc060012	0	2.673e-05	7.67e-06	6.032e-05	4.772e-05	2.696e-05	9.93e-06	4.05e-06	0
Acinetobacter sp. WCHAc060025	0	0	0	9.08e-06	1.608e-05	1.048e-05	0	1.533e-05	2.85e-06
Acinetobacter sp. WCHAc060033	0	3.51e-06	0	0.00018511	1.55e-05	9.081e-05	0	0	0
Acinetobacter sp. WCHAc060041	1.771e-05	2.948e-05	2.233e-05	0	1.715e-05	5.74e-06	5.01e-06	1.916e-05	2.478e-05
Acinetobacter sp. WCHAc060042	0	0	2.19e-06	5.54e-06	2.143e-05	0	3.7e-06	1.079e-05	5.85e-06
Acinetobacter sp. WCHAc060096	0	2.29e-06	2.92e-06	1.01e-06	0	0	0	0	0
Acinetobacter sp. WCHAc060115	0	0	2.51e-06	6.37e-06	0	4.01e-06	2.12e-06	2.19e-06	0
Acinetobacter sp. YK3	0	1.74e-06	0	5.68e-05	5.437e-05	1.773e-05	0	0	0
Acinetobacter sp. YT-02	9.68e-06	1.437e-05	2.227e-05	6.815e-05	4.874e-05	0.00016756	1.401e-05	5.09e-06	7.21e-06
Acinetobacter sp. YZS-X1-1	6.33e-06	8.29e-06	4.23e-06	0	1.555e-05	1.014e-05	0	1.84e-06	0
Acinetobacter tandoii	1.129e-05	2.773e-05	2.33e-06	3.241e-05	2.284e-05	2.159e-05	2.071e-05	3.843e-05	2.674e-05
Acinetobacter tjernbergiae	1.281e-05	1.413e-05	2.756e-05	0.00123797	0.00067522	0.00029107	1.662e-05	2.008e-05	2.165e-05
Acinetobacter towneri	0.00056232	0.00074457	0.00052317	0.0228289	0.0194981	0.0096124	0.00055666	0.00077961	0.00052772
Acinetobacter ursingii	9.24e-06	2.921e-05	5.473e-05	0.00037527	0.00038303	0.0001799	2.196e-05	3.232e-05	1.145e-05
Acinetobacter variabilis	2.238e-05	2.152e-05	3.73e-06	7.649e-05	8.19e-05	0.0001188	1.642e-05	1.207e-05	3.902e-05
Acinetobacter venetianus	3.345e-05	5.714e-05	0.00011338	0.00052228	0.00046321	0.00029934	0.0001793	0.00028355	0.0002148
Acinetobacter virus 133	0	0	0	0	0	0	0	3.21e-06	0
Acinetobacter virus AB1	0	0	0	4.18e-06	0	4.82e-06	5.11e-06	1.052e-05	2.152e-05
Acinetobacter virus AB2	0	0	0	1.139e-05	4.033e-05	0	0	0	0
Acinetobacter virus AP22	0	0	0	6.59e-06	3.29e-06	0	0	0	0
Acinetobacter virus AbP2	0	0	0	6.263e-05	3.451e-05	4.823e-05	0	0	0
Acinetobacter virus LZ35	0	0	0	0	0	0	2.508e-05	3.69e-06	0
Acinetobacter virus ME3	0	0	0	0	0	0	6.97e-06	4.51e-06	0
Acinetobacter wuhouensis	2.69e-05	3.946e-05	1.154e-05	0.00037628	0.00024894	0.00014367	7.509e-05	0.00011619	6.904e-05
Acremonium chrysogenum	0	2.28e-06	6.24e-06	0	7.679e-05	1.497e-05	0	0	5.57e-06
Acrocarpospora pleiomorpha	0	1.203e-05	1.79e-05	0	0	0	1.732e-05	2.007e-05	1.368e-05
Actibacterium atlanticum	6.94e-06	2.621e-05	1.28e-05	1.245e-05	4.484e-05	0.0001445	7.48e-06	2.003e-05	3.355e-05
Actibacterium mucosum	5.61e-05	9.178e-05	6.033e-05	2.751e-05	1.175e-05	0.00010787	0.00011498	0.00010027	5.747e-05
Actibacterium pelagium	0	5.642e-05	3.249e-05	0	4.86e-06	4.73e-06	1.917e-05	3.902e-05	1.441e-05
Actibacterium ureilyticum	6.543e-05	3.623e-05	3.839e-05	2.9e-06	2.723e-05	3.014e-05	6.441e-05	6.682e-05	8.79e-05
Actinoallomurus bryophytorum	0.0230082	0.0263148	0.0278582	0.00077892	0.00112716	0.00270878	0.0124992	0.0125008	0.0161758
Actinoallomurus sp. ID145698	2.23e-05	1.199e-05	1.655e-05	4.56e-06	6.72e-06	1.447e-05	1.181e-05	2.549e-05	9.15e-06
Actinoallomurus spadix	8.57e-06	8.99e-06	2.722e-05	0	2.34e-06	1.14e-06	0	2.5e-06	3.83e-06
Actinoalloteichus cyanogriseus	0.00033148	0.00040558	0.00045205	1.642e-05	7.903e-05	5.714e-05	0.00021788	0.00024245	0.00024353
Actinoalloteichus hoggarensis	0.00030309	0.00029753	0.00041344	1.177e-05	6.185e-05	4.137e-05	0.0002976	0.00026295	0.00016028
Actinoalloteichus hymeniacidonis	0.00029428	0.00031086	0.00038852	1.129e-05	3.226e-05	3.483e-05	0.00020354	0.00023465	0.00018359
Actinoalloteichus sp. ADI127-7	2.711e-05	4.968e-05	3.957e-05	3.01e-06	5.86e-06	2.581e-05	6.233e-05	4.192e-05	2.909e-05
Actinoalloteichus sp. AHMU CJ021	3.84e-06	1.064e-05	0	0	0	0	1.704e-05	1.754e-05	3.138e-05
Actinoalloteichus sp. GBA129-24	6.728e-05	5.911e-05	5.305e-05	4.74e-06	1.155e-05	9.81e-06	3.09e-05	3.313e-05	4.996e-05
Actinoalloteichus spitiensis	5.666e-05	6.657e-05	8.153e-05	4.23e-06	0	1.523e-05	8.996e-05	6.077e-05	5.538e-05
Actinobacillus equuli	2.591e-05	4.537e-05	8.163e-05	1.77e-05	3.57e-06	2.446e-05	2.199e-05	2.264e-05	9.92e-06
Actinobacillus indolicus	0	0	0	6.41e-06	1.986e-05	1.943e-05	1.96e-06	0	2.06e-06
Actinobacillus lignieresii	0	4.06e-06	0	0.00012197	0.00012785	4.646e-05	0	1.15e-06	1.18e-06
Actinobacillus minor	1.65e-06	0	0	5.227e-05	2.61e-05	4.272e-05	0	3.27e-06	0
Actinobacillus pleuropneumoniae	4.408e-05	8.651e-05	5.476e-05	0.00096909	0.00080928	0.00145492	5.571e-05	7.057e-05	5.566e-05
Actinobacillus porcinus	0	0	0	0	0	0	1.797e-05	9.25e-06	1.261e-05
Actinobacillus porcitonsillarum	0	0	0	0	0	0	1.05e-05	0	0
Actinobacillus seminis	0	0	0	0	5.36e-06	0	2.222e-05	2.86e-06	1.462e-05
Actinobacillus succinogenes	1.038e-05	3.59e-06	1.434e-05	7.2e-06	0	0	4.41e-06	9.07e-06	4.08e-06
Actinobacillus ureae	0	0	0	0	0	0	8.26e-06	4.423e-05	3.48e-06
Actinobacteria bacterium	5.21802	6.11134	6.55693	0.153868	0.273614	0.480167	2.36371	2.04539	1.7992
Actinobacteria bacterium 13_1_20CM_2_65_11	0.00012553	0.00014259	9.124e-05	1.452e-05	9.62e-06	2.062e-05	0.0001129	9.783e-05	0.00012037
Actinobacteria bacterium 13_1_20CM_2_66_18	4.75e-06	3.74e-06	4.76e-06	0	0	0	0	0	2.538e-05
Actinobacteria bacterium 13_1_20CM_3_68_10	0.00062224	0.00073436	0.00073015	3.123e-05	4.039e-05	8.498e-05	0.00023153	0.00016837	0.00017275
Actinobacteria bacterium 13_1_20CM_3_68_9	0.00726669	0.00768873	0.00906867	0.00019427	0.00026274	0.00046181	0.0022933	0.00199024	0.00208573
Actinobacteria bacterium 13_1_20CM_3_71_11	0.00570817	0.00564186	0.00655505	0.0001404	0.00032747	0.00071632	0.00308966	0.00320576	0.00336162
Actinobacteria bacterium 13_1_20CM_4_68_12	0.00111973	0.00155466	0.00161001	2.998e-05	8.286e-05	6.938e-05	0.00069964	0.00059196	0.00049044
Actinobacteria bacterium 13_1_20CM_4_69_9	0.00213495	0.00270987	0.00268194	5.829e-05	9.64e-05	0.0001468	0.00085916	0.00077086	0.00072855
Actinobacteria bacterium 13_1_40CM_2_65_8	1.636e-05	4.183e-05	3.605e-05	0	2.57e-06	1.858e-05	1.791e-05	3e-05	2.932e-05
Actinobacteria bacterium 13_1_40CM_3_66_19	8.16e-06	3.467e-05	2.704e-05	5.31e-06	4.18e-06	4.09e-06	8.22e-06	2.495e-05	2.091e-05
Actinobacteria bacterium 13_1_40CM_4_65_12	0.00019848	0.00031689	0.00033244	2.819e-05	2.267e-05	6.03e-05	0.00026764	0.00027482	0.00033921
Actinobacteria bacterium 13_1_40CM_66_12	9.03e-06	1.282e-05	1.937e-05	0	0	0	1.622e-05	2.46e-05	2.84e-05
Actinobacteria bacterium 13_2_20CM_2_66_6	0.00111634	0.00160229	0.00158854	8.685e-05	6.887e-05	0.00017645	0.00081097	0.00074329	0.00072156
Actinobacteria bacterium 13_2_20CM_2_71_6	0.00470725	0.00477674	0.00513131	0.00016055	0.00028581	0.0008044	0.0031155	0.00344029	0.0038382
Actinobacteria bacterium 13_2_20CM_2_72_6	0.00236016	0.00264642	0.00268797	5.253e-05	0.00011721	0.00039511	0.00133785	0.00125741	0.00188639
Actinobacteria bacterium 13_2_20CM_68_14	0.00022075	0.00032773	0.00032954	2.86e-06	5.13e-06	2.74e-05	0.00023355	0.00011364	9.291e-05
Actinobacteria bacterium 21-64-8	0.00142865	0.00178559	0.00162383	4.656e-05	9.799e-05	0.00031906	0.00114963	0.00116724	0.00131835
Actinobacteria bacterium 21-73-9	0.00236419	0.00263853	0.00266107	9.201e-05	0.00018553	0.00039462	0.00145131	0.00143429	0.00161119
Actinobacteria bacterium 66_15	0.00031089	0.00025491	0.00031383	2.594e-05	0.00013702	0.00017075	0.00047506	0.00049812	0.00048294
Actinobacteria bacterium 69-20	0.00388962	0.00542251	0.00470201	0.00084409	0.00106444	0.00246406	0.0124071	0.0137453	0.0129186
Actinobacteria bacterium BACL15 MAG-120619-bin91	3.545e-05	4.28e-06	5.45e-06	1.509e-05	1.782e-05	1.525e-05	1.236e-05	1.273e-05	6.51e-06
Actinobacteria bacterium BACL15 MAG-120823-bin78	0	0	0	0	0	0	0	0	0
Actinobacteria bacterium BACL4 MAG-120820-bin23	0	0	0	0	0	0	0	0	0
Actinobacteria bacterium BACL4 MAG-121022-bin9	0	4.23e-06	8.08e-06	0	0	0	2.28e-06	7.05e-06	7.2e-06
Actinobacteria bacterium CG08_land_8_20_14_0_20_35_9	1.33e-05	6.217e-05	7.15e-06	8.86e-05	0.00025887	9.786e-05	2.379e-05	3.294e-05	4.551e-05
Actinobacteria bacterium CG08_land_8_20_14_0_20_50_39	0	0	0	0	0	2.83e-06	2.396e-05	9.25e-06	1.103e-05
Actinobacteria bacterium CG17_big_fil_post_rev_8_21_14_2_50_50_24	7.34e-06	1.375e-05	2.392e-05	0	0	1.401e-05	6.23e-06	1.303e-05	4.92e-06
Actinobacteria bacterium CG2_30_50_142	3.715e-05	7.557e-05	0.00010136	0	0	7.09e-06	2.617e-05	2.931e-05	2.618e-05
Actinobacteria bacterium CG_4_10_14_0_8_um_filter_50_43	5.79e-06	4.55e-06	0	0	0	0	0	2.22e-06	0
Actinobacteria bacterium GWC2_53_9	7.193e-05	6.899e-05	0.00012003	5.75e-06	6.72e-06	1.723e-05	0.00017172	0.00018666	0.00021459
Actinobacteria bacterium HGW-Actinobacteria-1	5.564e-05	5.039e-05	7.91e-05	0	3.72e-06	1.904e-05	7.398e-05	4.269e-05	0.00012804
Actinobacteria bacterium HGW-Actinobacteria-10	3.594e-05	5.012e-05	8.257e-05	0	3.13e-06	2.74e-06	5.494e-05	4.584e-05	7.75e-05
Actinobacteria bacterium HGW-Actinobacteria-11	8.49e-06	9.05e-06	0	2.135e-05	1.027e-05	3.243e-05	0	5.13e-06	0
Actinobacteria bacterium HGW-Actinobacteria-2	0.00018507	0.00029257	0.00025377	5.68e-06	8.02e-06	3.27e-05	0.00033144	0.00025649	0.00022239
Actinobacteria bacterium HGW-Actinobacteria-3	5.71e-05	7.501e-05	7.354e-05	2.97e-06	1.028e-05	1.026e-05	7.332e-05	6.512e-05	0.00019005
Actinobacteria bacterium HGW-Actinobacteria-4	0.00016112	9.996e-05	0.00015114	0.00030994	0.00059542	0.0009396	0.00012528	0.00010883	0.00015058
Actinobacteria bacterium HGW-Actinobacteria-5	0.00023704	0.0002673	0.0003476	3.771e-05	6.108e-05	8.045e-05	0.00049773	0.00037672	0.00041543
Actinobacteria bacterium HGW-Actinobacteria-6	9.264e-05	0.00011701	0.00011256	4.47e-06	1.417e-05	3.087e-05	0.00016627	0.00018631	0.00020529
Actinobacteria bacterium HGW-Actinobacteria-7	0.00011661	0.00014098	0.00016473	1.875e-05	3.057e-05	3.808e-05	0.00018188	0.00026728	0.00017356
Actinobacteria bacterium HGW-Actinobacteria-8	0.00014276	0.00030115	0.00022165	1.722e-05	1.8e-05	8.242e-05	0.00025602	0.00038902	0.0003346
Actinobacteria bacterium HGW-Actinobacteria-9	1.633e-05	2.362e-05	1.365e-05	0	2.21e-06	0	1.701e-05	1.812e-05	1.69e-05
Actinobacteria bacterium IMCC19121	9.41e-05	0.00012842	0.00015269	9.53e-06	7.07e-06	1.378e-05	6.324e-05	8.589e-05	6.68e-05
Actinobacteria bacterium IMCC25003	3.931e-05	3.075e-05	5.131e-05	2.54e-06	2.84e-06	8.49e-06	1.226e-05	1.853e-05	6.37e-06
Actinobacteria bacterium IMCC26077	0.00013967	0.00016653	0.00017842	7.7e-06	1.774e-05	8.11e-06	9.752e-05	0.00011544	9.389e-05
Actinobacteria bacterium IMCC26103	3.07e-06	1.503e-05	6.16e-06	3.9e-06	2.344e-05	2.035e-05	4.86e-06	0	0
Actinobacteria bacterium IMCC26207	0.0208245	0.0231467	0.0233054	0.00109813	0.0018497	0.00332733	0.0416576	0.038778	0.0381371
Actinobacteria bacterium IMCC26256	0.0333164	0.0385767	0.0370797	0.00121918	0.00200267	0.00352263	0.0210524	0.0189982	0.0173666
Actinobacteria bacterium OK006	0.00046221	0.00052882	0.0006042	1.554e-05	3.279e-05	6.602e-05	0.00032649	0.00030813	0.00035965
Actinobacteria bacterium OK074	0.00013832	0.00025946	0.00023222	0	9.88e-06	2.853e-05	0.00013978	0.00014828	0.00026243
Actinobacteria bacterium OV320	2.997e-05	4.616e-05	0.00010601	0	5.56e-06	1.928e-05	0.00011795	8.763e-05	0.0001225
Actinobacteria bacterium OV450	0.00031734	0.00034781	0.000357	0.00096387	0.00080572	0.00088136	0.00024103	0.00028906	0.00023172
Actinobacteria bacterium QS_5_72_10	0.00046703	0.0009454	0.00101332	1.486e-05	3.045e-05	7.6e-05	0.00027055	0.00032111	0.00027304
Actinobacteria bacterium QS_8_72_14	0.00024592	0.00025842	0.00027273	1.735e-05	1.911e-05	4.846e-05	0.00017417	0.00014437	0.00012441
Actinobacteria bacterium RBG_13_35_12	6.613e-05	5.771e-05	4.337e-05	2.426e-05	4.915e-05	5.278e-05	0.00013853	0.00018316	0.00011622
Actinobacteria bacterium RBG_13_55_18	0.00117104	0.00176772	0.00122348	6.162e-05	0.00026771	0.0008735	0.00302213	0.00143004	0.00305871
Actinobacteria bacterium RBG_13_63_9	0.00026647	0.00030905	0.00025797	9.33e-06	3.561e-05	7.078e-05	0.00035296	0.0003385	0.00040119
Actinobacteria bacterium RBG_16_55_12	0.0001095	0.00013775	0.00010007	6.86e-06	1.826e-05	4.661e-05	4.508e-05	3.284e-05	3.639e-05
Actinobacteria bacterium RBG_16_64_13	0.00048495	0.0004635	0.00051531	3.448e-05	4.967e-05	8.552e-05	0.00068594	0.00079152	0.00066554
Actinobacteria bacterium RBG_16_67_10	0.00679028	0.00788505	0.00868576	0.00026946	0.00031554	0.00074416	0.00509167	0.00379156	0.00331666
Actinobacteria bacterium RBG_16_67_15	0.00063733	0.00101588	0.00106218	6.043e-05	8.061e-05	0.00015037	0.00087591	0.00078843	0.00096257
Actinobacteria bacterium RBG_16_68_12	0.025106	0.0294777	0.0313657	0.00077283	0.00131205	0.00236864	0.0169638	0.0130983	0.0108288
Actinobacteria bacterium RBG_16_68_21	0.00082043	0.00111435	0.00113443	4.993e-05	6.47e-05	0.00014574	0.0007685	0.00069691	0.00076173
Actinobacteria bacterium RBG_16_70_17	0.00110095	0.00122619	0.0011901	5.06e-05	7.497e-05	0.00013041	0.00130311	0.0010907	0.00118064
Actinobacteria bacterium RBG_19FT_COMBO_36_27	6.119e-05	7.045e-05	9.75e-05	0.00010597	7.093e-05	0.00065413	0.00013824	0.00017025	0.00017199
Actinobacteria bacterium RBG_19FT_COMBO_70_19	0.0112665	0.0132134	0.012978	0.00057709	0.00059505	0.00170714	0.0105795	0.0115551	0.0100743
Actinobacteria bacterium SCGC AG-212-D09	0.00172803	0.00205639	0.00197065	8.166e-05	0.00015068	0.000236	0.00054072	0.00065886	0.00060876
Actinobacteria bacterium TMED172	0.00022014	0.00031421	0.00037806	6.86e-06	1.563e-05	2.025e-05	0.00019824	0.00022177	0.00013254
Actinobacteria bacterium TMED270	3.067e-05	7.503e-05	5.947e-05	0	3.22e-06	0	2.863e-05	2.972e-05	3.286e-05
Actinobacteria bacterium YIM 96077	2.512e-05	9.228e-05	4.622e-05	8.53e-06	2.02e-06	1.801e-05	0.00012679	8.002e-05	0.00021371
Actinobaculum massiliense	8.121e-05	0.00015106	0.00024848	0.00021347	0.00015561	0.0002335	4.14e-05	4.542e-05	6.398e-05
Actinobaculum sp. 313	5.31e-06	8.35e-06	0	0	0	8.51e-06	0	4.64e-06	1.899e-05
Actinobaculum sp. 352	3.564e-05	7.007e-05	7.446e-05	0.00032894	0.00049272	0.00110369	0.00011871	7.96e-05	0.00011099
Actinobaculum sp. oral taxon 183	4.088e-05	4.235e-05	7.526e-05	9.061e-05	8.941e-05	0.00017327	2.923e-05	2.448e-05	2.994e-05
Actinobaculum suis	2.208e-05	3.695e-05	5.729e-05	0.00013159	0.00012251	0.00027874	6.397e-05	5.065e-05	2.029e-05
Actinocatenispora sera	0.00295434	0.00329771	0.00376314	0.00014095	0.00021039	0.00042698	0.00172098	0.00244616	0.00228578
Actinocorallia aurantiaca	8.48e-06	5.04e-06	1.075e-05	8.88e-06	0	4.23e-06	1.216e-05	1.309e-05	5.22e-06
Actinocorallia herbida	0.00367001	0.00414491	0.00423752	0.00045289	0.00180268	0.00352429	0.00224384	0.00216239	0.00339968
Actinocorallia populi	0.00146663	0.00199804	0.00224989	0.00015326	0.00013732	0.00035358	0.00129007	0.00131597	0.00187161
Actinocrispum wychmicini	0.00553079	0.00675635	0.0071535	0.0001818	0.00054395	0.00085806	0.00361729	0.00403124	0.00374671
Actinokineospora auranticolor	0.00092849	0.00109587	0.00105041	2.021e-05	4.322e-05	0.00012133	0.00077222	0.00059677	0.00067683
Actinokineospora bangkokensis	0.00051148	0.00068252	0.00058005	3.758e-05	6.28e-05	0.00016777	0.00036839	0.00030594	0.00027141
Actinokineospora cianjurensis	0.00064964	0.00078791	0.00081552	5.057e-05	7.183e-05	7.913e-05	0.00036796	0.00034351	0.00042196
Actinokineospora enzanensis	0.0008654	0.00092066	0.00068742	0.00085739	0.00057131	0.00036625	0.00043132	0.00039363	0.00059313
Actinokineospora inagensis	0.0002351	0.00027117	0.00019755	2.007e-05	1.604e-05	1.599e-05	0.00016711	0.00025561	0.00028709
Actinokineospora mzabensis	0.00033427	0.00058295	0.00051858	4.285e-05	3.589e-05	0.00011204	0.0002993	0.00026751	0.00022923
Actinokineospora spheciospongiae	0.0003129	0.00055305	0.00040995	3.84e-06	2.661e-05	4.581e-05	0.0002155	0.00019539	0.00023238
Actinokineospora terrae	0.00041816	0.00043105	0.0004832	0.0003412	0.00017443	0.00035317	0.00021698	0.00032378	0.00035723
Actinomadura amylolytica	0.00382034	0.00439026	0.0043002	0.00015178	0.00022335	0.00052865	0.00337033	0.00343633	0.00492002
Actinomadura atramentaria	0.00151019	0.00198967	0.0019235	0.00054771	0.00034458	0.00030906	0.0009153	0.00087528	0.0013295
Actinomadura bangladeshensis	0.00454443	0.00576665	0.00543866	0.00027598	0.00050306	0.00096747	0.0136376	0.0210364	0.0181208
Actinomadura chibensis	0.0030742	0.00368811	0.00393883	0.00012605	0.00020357	0.00055328	0.00263109	0.00262843	0.00331928
Actinomadura darangshiensis	0.00173076	0.00231785	0.00202628	6.098e-05	0.00010999	0.00028633	0.00293128	0.00293172	0.0040337
Actinomadura echinospora	0.00673063	0.00776759	0.00808028	0.0002564	0.00049462	0.00093097	0.00506277	0.00473655	0.00673424
Actinomadura fibrosa	0.00273051	0.00295845	0.00282928	0.00012508	0.00017023	0.00034658	0.00214945	0.00225779	0.00302989
Actinomadura flavalba	0.00132401	0.00133527	0.00184535	4.657e-05	0.00011008	0.00013103	0.00259729	0.00108389	0.00248125
Actinomadura formosensis	0.002788	0.00336464	0.00315525	0.00019369	0.00029774	0.00054403	0.00448264	0.00473935	0.00658836
Actinomadura geliboluensis	0.00214282	0.00250049	0.0023632	0.00010374	0.00016481	0.00048797	0.0057693	0.00677115	0.00775458
Actinomadura hallensis	0.00299334	0.00372028	0.0033813	0.00036713	0.00049627	0.00111672	0.00369243	0.00437475	0.00494077
Actinomadura hibisca	0.00267791	0.00326935	0.00298529	9.389e-05	0.0001841	0.00032786	0.00520523	0.00432877	0.0055236
Actinomadura kijaniata	0.00208273	0.00256018	0.00216053	0.00041025	0.00163275	0.00343874	0.0011934	0.00126837	0.00147126
Actinomadura latina	0.00194099	0.00258566	0.00229186	9.234e-05	0.00014668	0.00035265	0.00728299	0.00790447	0.0119589
Actinomadura macra	0.00140513	0.00156732	0.00150679	3.177e-05	8.454e-05	0.00022054	0.0029219	0.00132756	0.00199895
Actinomadura madurae	0.0156564	0.0192692	0.0193906	0.00099813	0.0014344	0.00324651	0.0255357	0.0271274	0.0348161
Actinomadura mexicana	0.00317453	0.00380375	0.00398294	0.00025421	0.0004832	0.00075079	0.00424151	0.00476116	0.00620532
Actinomadura meyerae	0.0036907	0.00496024	0.00531242	0.00079843	0.00250064	0.00560453	0.00916102	0.00975928	0.0127849
Actinomadura oligospora	0.00103835	0.00131067	0.00131656	3.183e-05	4.766e-05	0.00025275	0.00110683	0.00084145	0.0012025
Actinomadura parvosata	0.00013832	0.00023714	0.00019892	1.894e-05	2.038e-05	5.448e-05	6.782e-05	7.9e-05	7.266e-05
Actinomadura pelletieri	0.00200907	0.00190667	0.0021661	0.00011072	0.0001577	0.00049337	0.00197691	0.00195044	0.00247669
Actinomadura rifamycini	0.00061225	0.00084958	0.00077928	4.27e-05	5.222e-05	0.00014611	0.00066187	0.00047606	0.00079766
Actinomadura roseirufa	0.00111761	0.00144722	0.00134269	0.00053366	0.00081125	0.0016146	0.00153647	0.00112036	0.0017423
Actinomadura rubrobrunea	4.587e-05	3.913e-05	1.96e-05	0	4.48e-06	1.475e-05	4.881e-05	2.277e-05	7.989e-05
Actinomadura sp.	0	0	0	0	0	0	1.631e-05	0	1.717e-05
Actinomadura sp. 5-2	0.0028311	0.00323039	0.00373457	5.969e-05	0.00019183	0.00037875	0.00210835	0.00194284	0.00226973
Actinomadura sp. 6K520	0.00097152	0.00098624	0.00094351	1.698e-05	8.168e-05	0.00012415	0.001097	0.0011462	0.00181167
Actinomadura sp. 7K507	0.00125478	0.00141739	0.00157852	0.00015625	0.00027154	0.00074002	0.00157708	0.00187762	0.00232567
Actinomadura sp. 7K534	0.0005822	0.00062068	0.0007165	1.873e-05	4.231e-05	0.00018871	0.00064526	0.00058382	0.00079333
Actinomadura sp. CNU-125	0.0018087	0.00207315	0.00217149	0.0027651	0.00353147	0.00538509	0.00609309	0.00432395	0.0066254
Actinomadura sp. GC306	0.00050044	0.00060032	0.00058781	1.458e-05	5.03e-05	6.986e-05	0.0005981	0.00068383	0.00082394
Actinomadura sp. H3C3	0.00179061	0.00204069	0.00243667	7.319e-05	0.00013347	0.00034159	0.0102232	0.00611079	0.00923487
Actinomadura sp. KC06	0.00096705	0.00140858	0.00133219	6.089e-05	0.00011614	0.00014201	0.00606671	0.00265625	0.00645118
Actinomadura sp. KC216	0.00178932	0.00252436	0.00282927	0.00011408	0.00019554	0.00045714	0.0137268	0.00798629	0.0165309
Actinomadura sp. KC345	0.00069139	0.00102474	0.00101997	7.005e-05	8.309e-05	0.00020671	0.00161842	0.00129447	0.00277292
Actinomadura sp. LHW52907	0.00062794	0.00042387	0.00064262	1.989e-05	3.724e-05	7.169e-05	0.00036335	0.00042342	0.00067623
Actinomadura sp. LHW63021	0.00317533	0.00379565	0.00379718	0.00012908	0.00018443	0.00047624	0.00197217	0.00182526	0.00248366
Actinomadura sp. NEAU-G17	0.00120397	0.00111381	0.00141718	2.222e-05	4.389e-05	0.00016587	0.00068564	0.00071136	0.00080152
Actinomadura sp. NEAU-Ht49	0.00122413	0.00133262	0.00142347	0.00011528	0.00010239	0.00029141	0.00359862	0.00202011	0.00381735
Actinomadura sp. SoC090715LN-10	4.504e-05	9.232e-05	4.775e-05	5.1e-06	2.12e-06	2.219e-05	8.09e-05	8.267e-05	0.00011728
Actinomadura sp. WAC 06369	0.00048162	0.00039728	0.00036555	1.744e-05	1.369e-05	6.555e-05	0.00042971	0.00039676	0.00060139
Actinomadura sp. WMMA1423	0.00123174	0.00162568	0.00166882	6.39e-05	6.555e-05	0.00029682	0.00448066	0.00375897	0.0064834
Actinomadura umbrina	0.00365901	0.00426656	0.00454107	0.00014334	0.00023525	0.00057164	0.00322625	0.00262148	0.00398238
Actinomadura viridilutea	0.00021374	0.00028976	0.00033679	1.666e-05	2.906e-05	7.162e-05	0.00022283	0.00018683	0.00027981
Actinomyces bowdenii	4.308e-05	6.196e-05	5.352e-05	8.21e-06	2.606e-05	6.61e-06	3.83e-06	9.35e-06	2.943e-05
Actinomyces coleocanis	2.11e-05	1.508e-05	8.88e-06	5.28e-06	1.439e-05	1.219e-05	3.446e-05	3.035e-05	2.593e-05
Actinomyces culturomici	3.64e-06	2.264e-05	2.274e-05	4.103e-05	6.663e-05	0.00011833	0	9.39e-06	5.51e-06
Actinomyces dentalis	0	0	6.66e-06	0	0	0	8.46e-06	5.8e-06	5.93e-06
Actinomyces denticolens	8.8e-06	3.609e-05	3.336e-05	3.287e-05	6.85e-06	2.568e-05	1.696e-05	4.276e-05	4.918e-05
Actinomyces europaeus	1.711e-05	1.713e-05	4.19e-06	6.1e-06	9.91e-06	8.55e-05	6.36e-06	6.58e-06	0
Actinomyces gaoshouyii	4.894e-05	1.898e-05	2.584e-05	4.023e-05	5.84e-05	0.00010028	4.221e-05	1.385e-05	3.158e-05
Actinomyces gerencseriae	5.25e-06	3.261e-05	2.596e-05	0	4.3e-06	0	0	0	0
Actinomyces glycerinitolerans	3.41e-05	2.681e-05	7.87e-06	0	0	0	7.79e-06	3.324e-05	1.407e-05
Actinomyces graevenitzii	4.342e-05	8.516e-05	6.948e-05	8.67e-06	1.653e-05	2.394e-05	3.384e-05	3.505e-05	6.515e-05
Actinomyces hominis	1.007e-05	1.422e-05	1.367e-05	1.275e-05	5.086e-05	6.008e-05	3.041e-05	2.564e-05	2.027e-05
Actinomyces hordeovulneris	0.00019312	0.00023097	0.00028718	0.00020363	0.00013578	0.00031297	0.0001531	0.000171	9.829e-05
Actinomyces howellii	8.41e-06	2.1e-05	3.59e-06	1.758e-05	9.53e-06	7.325e-05	9.52e-06	6.94e-06	1.519e-05
Actinomyces ihuae	0	0	2.65e-06	3.231e-05	4.416e-05	0.0001617	1.247e-05	0	0
Actinomyces israelii	0	5.77e-06	1.071e-05	0.00010515	0.00017311	0.00034057	9.07e-06	0	6.78e-06
Actinomyces johnsonii	1.015e-05	5.805e-05	2.482e-05	5.189e-05	0.0001041	0.00021383	1.261e-05	1.108e-05	1.301e-05
Actinomyces liubingyangii	2.19e-05	5.347e-05	3.524e-05	0.00016901	0.00019391	0.00035511	0.00014082	6.432e-05	0.0001151
Actinomyces marimammalium	0	4.38e-06	0	4.566e-05	0.00014169	8.211e-05	0	0	1.08e-05
Actinomyces massiliensis	8.3e-05	5.249e-05	3.733e-05	6.272e-05	8.166e-05	0.00015184	7.232e-05	5.948e-05	5.904e-05
Actinomyces mediterranea	0	1.654e-05	4.01e-06	0	0	0	6.39e-06	0	0
Actinomyces minihominis	2.436e-05	5.557e-05	5.904e-05	0.00023085	0.00017888	0.00029091	0.00011551	0.00015902	8.993e-05
Actinomyces naeslundii	0.00020964	0.00017095	0.00017719	0.00013027	0.00010922	0.00042281	0.00015322	0.0001414	0.00017551
Actinomyces nasicola	0.00028622	0.00034141	0.0003267	0.00099884	0.00105333	0.00169884	0.000239	0.00023086	0.00019508
Actinomyces neuii	4.193e-05	3.449e-05	6.467e-05	1.398e-05	1.627e-05	8.586e-05	4.38e-06	2.26e-06	0
Actinomyces oricola	1.309e-05	5.72e-06	4.092e-05	3.779e-05	8.078e-05	0.00012587	4.684e-05	2.971e-05	5.808e-05
Actinomyces oris	7.889e-05	0.00012776	0.00015572	0.00013756	0.00020901	0.00039449	0.00013588	0.00011767	0.00013975
Actinomyces polynesiensis	2.24e-05	4.32e-05	7.231e-05	1.08e-05	1.797e-05	1.035e-05	1.975e-05	1.282e-05	7.84e-06
Actinomyces provencensis	1.123e-05	2.698e-05	1.602e-05	8.584e-05	9.819e-05	0.00027125	7.78e-06	1.79e-05	1.308e-05
Actinomyces radicidentis	6.038e-05	6.001e-05	7.412e-05	0.00049684	0.0002493	0.0013538	4.084e-05	1.707e-05	2.692e-05
Actinomyces ruminicola	0.00012194	0.00015862	0.00014721	7.308e-05	6.321e-05	0.0001231	0.00011016	9.872e-05	0.00012545
Actinomyces slackii	6.264e-05	0.00010349	0.00019869	0	3.43e-06	1.25e-06	8.991e-05	6.842e-05	6.219e-05
Actinomyces sp.	0.020387	0.0237395	0.0239864	0.0008465	0.00160744	0.00305813	0.0210532	0.0205988	0.0204011
Actinomyces sp. 2119	5.854e-05	3.29e-06	1.257e-05	0	0	0	0	7.31e-06	2.242e-05
Actinomyces sp. 299	5.31e-06	0	7.99e-06	2.149e-05	1.848e-05	2.128e-05	1.353e-05	6.96e-06	6.33e-06
Actinomyces sp. 340	0	0	0	0	0	0	0	0	0
Actinomyces sp. CtC 72	0	5.49e-06	1.167e-05	0	0	0	0	8.14e-06	0
Actinomyces sp. HMSC035G02	4.91e-06	1.929e-05	2.952e-05	0	0	0	0	1.287e-05	8.77e-06
Actinomyces sp. HMSC062G12	0	2.87e-06	4.25e-06	6.34e-06	8.98e-06	1.172e-05	3.1e-06	3.2e-06	0
Actinomyces sp. HMSC064C12	3.5e-06	3.578e-05	2.105e-05	0	0	0	5.94e-06	9.18e-06	6.26e-06
Actinomyces sp. HMSC065F11	0	0	0	0	0	0	0	0	0
Actinomyces sp. HMSC065F12	1.862e-05	1.179e-05	9.33e-06	5.214e-05	2.571e-05	3.773e-05	1.497e-05	4.07e-06	4.16e-06
Actinomyces sp. HMSC072A03	0	0	0	6.238e-05	4.96e-05	2.352e-05	0	0	0
Actinomyces sp. HMSC075B09	1.93e-06	1.52e-06	0	1.138e-05	3.95e-05	5.333e-05	3.28e-06	0	1.72e-06
Actinomyces sp. ICM54	0	0	2.69e-06	0	0	0	0	0	0
Actinomyces sp. ICM58	7.28e-06	3.82e-06	0	8.42e-06	3.98e-06	2.917e-05	0	0	4.34e-06
Actinomyces sp. Marseille-P3109	4.585e-05	6.848e-05	5.285e-05	0	1.88e-06	1.84e-06	3.308e-05	2.805e-05	6.14e-06
Actinomyces sp. S4-C9	0	1.25e-05	0	9.015e-05	7.101e-05	5.044e-05	2.13e-06	6.29e-06	2.24e-06
Actinomyces sp. S6-Spd3	1.204e-05	0	2.716e-05	1.051e-05	2.978e-05	2.428e-05	0	1.052e-05	1.618e-05
Actinomyces sp. dk561	1.689e-05	2.296e-05	3.371e-05	3.917e-05	2.9e-05	3.736e-05	1.726e-05	1.859e-05	2.424e-05
Actinomyces sp. dk752	0	0	1.235e-05	5.137e-05	6.234e-05	0.00026312	0	4.31e-06	0
Actinomyces sp. oral taxon 170	0	7.72e-06	1.484e-05	5.146e-05	2.411e-05	9.898e-05	0	0	0
Actinomyces sp. oral taxon 171	2.15e-05	4.696e-05	4.081e-05	0	1.96e-06	3.83e-06	1.217e-05	2.096e-05	2.13e-06
Actinomyces sp. oral taxon 175	8.11e-06	6.38e-06	0	0	0	0	2.3e-06	0	0
Actinomyces sp. oral taxon 178	2.788e-05	4.602e-05	6.706e-05	0	0	2.23e-06	9.46e-06	1.218e-05	1.245e-05
Actinomyces sp. oral taxon 180	0	3.93e-06	8.35e-06	2.31e-06	0	1.33e-06	0	0	1.49e-06
Actinomyces sp. oral taxon 181	9.41e-06	0	1.797e-05	0	0	0	3.119e-05	1.089e-05	3.553e-05
Actinomyces sp. oral taxon 414	0	7.75e-06	0	0	0	0	3.35e-06	1.72e-06	3.52e-06
Actinomyces sp. oral taxon 448	1.534e-05	0	1.452e-05	0	2.012e-05	1.476e-05	1.712e-05	2.11e-06	3.236e-05
Actinomyces sp. oral taxon 848	2.243e-05	4.327e-05	2.605e-05	4.879e-05	7.97e-05	6.716e-05	1.161e-05	3.711e-05	5.306e-05
Actinomyces sp. oral taxon 849	4.68e-06	0	0	1.566e-05	6.16e-06	6.03e-06	0	0	0
Actinomyces sp. oral taxon 877	5.432e-05	1.216e-05	6.883e-05	0.00013268	0.00016702	0.00033937	1.569e-05	1.385e-05	1.652e-05
Actinomyces sp. oral taxon 897	3.92e-05	5.084e-05	2.741e-05	4.14e-06	0	0	3.689e-05	1.629e-05	2.974e-05
Actinomyces succiniciruminis	1.946e-05	2.309e-05	2.524e-05	6.938e-05	0.00011178	0.00020789	4.004e-05	5.84e-06	1.208e-05
Actinomyces tangfeifanii	5.51e-06	8.39e-06	1.104e-05	9.31e-06	1.804e-05	6.162e-05	1.343e-05	1.383e-05	0
Actinomyces timonensis	7.72e-06	9.85e-06	1.934e-05	3.68e-06	0	1.895e-05	3.757e-05	3.359e-05	2.146e-05
Actinomyces urinae	6.54e-06	5.15e-06	0	0	0	0	0	0	0
Actinomyces urogenitalis	0.00075	0.00095447	0.00096319	0.00025693	0.00027601	0.00040172	0.00062305	0.00069823	0.00057089
Actinomyces virus Av1	0	0	0	4.249e-05	1.208e-05	1.091e-05	1.93e-06	0	0
Actinomyces viscosus	0	0	0	2.654e-05	1.253e-05	2.452e-05	4.03e-06	0	6.37e-06
Actinomyces vulturis	3.493e-05	2.746e-05	2.251e-05	1.73e-06	0	0	4.018e-05	1.887e-05	2.23e-06
Actinomycetaceae bacterium BA112	5.638e-05	2.076e-05	2.842e-05	2.505e-05	1.16e-05	2.073e-05	3.329e-05	2.088e-05	6.774e-05
Actinomycetaceae bacterium Marseille-P6182	7.82e-06	8.05e-06	0	1.058e-05	5.507e-05	3.198e-05	2.81e-06	2.778e-05	1.069e-05
Actinomycetales bacterium	0.00361659	0.00427059	0.00445018	0.00037932	0.00037021	0.00088825	0.0140625	0.0138835	0.0131957
Actinomycetales bacterium JB111	0.00020524	0.00030747	0.00029766	0.00058017	0.00057137	0.00113625	0.00021245	0.00029887	0.00018653
Actinomycetales bacterium SN12	0.00015327	0.00028117	0.00020753	4.279e-05	0.00017092	0.00011512	0.00014955	0.00021054	0.00020635
Actinomycetales bacterium TMED115	0.00029665	0.00041987	0.00050491	3.656e-05	4.497e-05	5.42e-05	0.00072013	0.00055726	0.00063115
Actinomycetales bacterium mxb001	0.00496338	0.00566938	0.00647113	0.00561419	0.00465252	0.00304946	0.0115307	0.0108462	0.0123379
Actinomycetospora chiangmaiensis	0.00060617	0.00073357	0.00068592	3.389e-05	5.185e-05	5.555e-05	0.00021785	0.00025509	0.00033743
Actinomycetospora cinnamomea	0.003646	0.00396151	0.00439695	0.00011905	0.00013799	0.00044748	0.00177377	0.0020102	0.00208062
Actinomycetospora succinea	0.00153965	0.00187975	0.00197705	0.00014279	0.00017207	0.00040685	0.00073729	0.00085543	0.00091305
Actinophytocola oryzae	0.00550083	0.00772977	0.00753075	0.0003711	0.00057551	0.00096561	0.00368034	0.00395338	0.00340442
Actinophytocola xanthii	0.00237562	0.00291241	0.00300871	0.0001094	0.0001545	0.00031043	0.00131331	0.00122898	0.00120969
Actinophytocola xinjiangensis	0.00053893	0.00055546	0.00061981	7.347e-05	8.143e-05	0.0001541	0.00036706	0.00038452	0.00052009
Actinoplanes atraurantiacus	0.00258163	0.00303929	0.00345807	8.539e-05	0.0002304	0.00042209	0.00208464	0.00175313	0.00197635
Actinoplanes awajinensis	0.00155398	0.00197883	0.00184356	0.00011716	0.0001823	0.00039	0.00106057	0.00114633	0.00128408
Actinoplanes brasiliensis	0.00268291	0.00342544	0.00296049	0.00017575	0.00020126	0.00054675	0.00166793	0.00163164	0.00206521
Actinoplanes deccanensis	4.83e-06	2.86e-05	1.937e-05	0	0	0	1.92e-05	4.912e-05	1.722e-05
Actinoplanes derwentensis	0.00142178	0.00157443	0.00160702	0.00012155	9.867e-05	0.00028524	0.00105258	0.00099865	0.0012389
Actinoplanes friuliensis	0.00201834	0.00226669	0.00215371	4.83e-05	0.0001235	0.00027285	0.00122047	0.00113844	0.00120452
Actinoplanes globisporus	0.00554483	0.00637238	0.00654772	0.00024375	0.00033137	0.00088998	0.00291914	0.00288813	0.0029709
Actinoplanes italicus	0.0018225	0.00212842	0.00202627	0.00146916	0.0008402	0.00052967	0.00131588	0.00130132	0.00135613
Actinoplanes lutulentus	0.00111917	0.00105767	0.00127349	5.317e-05	6.348e-05	0.00012213	0.00071487	0.00060246	0.00050397
Actinoplanes missouriensis	0.00073856	0.00085773	0.00099195	0.0001468	0.00033223	0.00057229	0.00047095	0.00047772	0.00053684
Actinoplanes phage phiAsp2	0.0001841	0.00015112	0.00017616	0.00066281	0.0008788	0.00086254	0.0003406	0.00048927	0.00050184
Actinoplanes philippinensis	0.00137888	0.00141691	0.00137471	7.303e-05	8.139e-05	0.00013956	0.00091614	0.00109074	0.00094445
Actinoplanes rectilineatus	0.00048639	0.00047493	0.0006655	1.723e-05	2.798e-05	8.081e-05	0.00041774	0.00053815	0.00053866
Actinoplanes regularis	0.00191454	0.00172411	0.00172371	0.0001107	0.0002103	0.00047668	0.00099592	0.00114607	0.00149084
Actinoplanes sp. ATCC 53533	0.00319284	0.00353585	0.00357213	0.00015445	0.00023515	0.00047504	0.00220584	0.00216786	0.00264424
Actinoplanes sp. LAM7112	0.00109188	0.0011612	0.0011561	3.76e-05	7.825e-05	0.00013946	0.00058756	0.00060149	0.00064722
Actinoplanes sp. N902-109	0.00189979	0.00211081	0.00240871	7.362e-05	0.00019861	0.00047642	0.0011595	0.00130434	0.00126688
Actinoplanes sp. OR16	0.00247538	0.00278644	0.00295544	0.00013482	0.00012927	0.00039536	0.0014776	0.00152798	0.00188729
Actinoplanes sp. SE50	4.751e-05	6.219e-05	0.00011899	3.35e-06	0	1.033e-05	3.495e-05	6.153e-05	3.448e-05
Actinoplanes sp. SE50/110	8.36e-06	2.35e-05	3.99e-06	0.0006536	0.00038204	0.00011907	4.06e-06	4.18e-06	6.4e-06
Actinoplanes sp. TFC3	0.00028809	0.00026837	0.00020383	2.7e-05	1.586e-05	3.477e-05	0.00013969	0.00016669	0.00015032
Actinoplanes subtropicus	0.00423832	0.00462459	0.00480433	0.00021338	0.00031404	0.00083551	0.00268937	0.00243887	0.00279763
Actinoplanes teichomyceticus	0.00051787	0.00047718	0.00078259	0.00100183	0.00069768	0.00053049	0.00064883	0.00114016	0.00056553
Actinoplanes utahensis	0.00082096	0.00078048	0.00086088	8.091e-05	7.553e-05	0.00014842	0.00056441	0.00051316	0.0005626
Actinoplanes xinjiangensis	0.00125944	0.00148719	0.00130227	3.774e-05	7.346e-05	0.00019372	0.00081376	0.00070111	0.00069857
Actinopolymorpha alba	0.00345968	0.00406351	0.00496203	0.00021624	0.00023247	0.00050167	0.00233723	0.00244362	0.00242553
Actinopolymorpha cephalotaxi	0.00598806	0.00740768	0.00813491	0.00017971	0.00035894	0.00061169	0.00379029	0.00356842	0.00384815
Actinopolymorpha singaporensis	0.00386021	0.00418924	0.00488685	0.00011774	0.00022183	0.00040666	0.00228242	0.00197755	0.00230624
Actinopolyspora alba	0.00015771	0.00023384	0.00017451	3.764e-05	1.559e-05	1.589e-05	0.00011542	8.291e-05	6.713e-05
Actinopolyspora erythraea	0.00014307	0.00017768	0.00050672	0.0005147	0.00209852	0.00452055	0.00021303	0.00013852	9.934e-05
Actinopolyspora halophila	7.653e-05	9.008e-05	0.00011136	6.17e-06	2.05e-06	7.15e-06	7.404e-05	0.00011048	8.648e-05
Actinopolyspora mortivallis	0.00063448	0.00066295	0.00062769	0.00037453	0.0002479	0.00015489	0.00027273	0.00022337	0.00033407
Actinopolyspora mzabensis	0.00010767	0.0001066	0.00013672	0	0	1.885e-05	9.878e-05	0.00010201	0.00016568
Actinopolyspora righensis	2.027e-05	4.098e-05	7.54e-06	0	3.93e-06	1.976e-05	5.75e-05	9.538e-05	0.00013325
Actinopolyspora saharensis	0.0001392	0.0001193	0.00025905	1.217e-05	9.02e-06	9.69e-06	0.0002476	0.00012367	5.206e-05
Actinopolyspora sp. DSM 45956	5.605e-05	5.458e-05	0.0001644	1.372e-05	1.186e-05	2.853e-05	6.345e-05	7.193e-05	0.00010301
Actinopolyspora sp. DSM 45965	0.00024276	0.00025112	0.00022466	0.00626529	0.00507211	0.00568571	0.00019746	0.00012767	0.00020699
Actinopolyspora xinjiangensis	0.0001516	0.00019897	0.00017584	1.373e-05	2.126e-05	1.779e-05	7.704e-05	0.00013711	8.621e-05
Actinorugispora endophytica	0.00136807	0.00159634	0.0014451	0.00039193	0.00049996	0.00133173	0.00073391	0.00081775	0.00092202
Actinospica acidiphila	0	4.08e-06	0	0	0	0	0	4.54e-06	0
Actinospica robiniae	0.0193938	0.026148	0.0252757	0.00103694	0.00208272	0.0044156	0.0125001	0.0140788	0.0127991
Actinosynnema mirum	0.00013242	0.00020189	0.00011293	4.79e-06	3.63e-06	5.9e-07	0.00015694	0.00029198	0.00018232
Actinosynnema pretiosum	0.00070378	0.00095876	0.00091869	7.287e-05	0.00018065	0.00029287	0.00045963	0.00057442	0.00042149
Actinosynnema sp. ALI-1.44	0.00086307	0.00118628	0.00108293	0.00013969	0.0003892	0.00085476	0.00070219	0.00066823	0.00082185
Actinotalea fermentans	0.00035709	0.00050385	0.00044731	0.00031513	0.00024211	0.00060284	0.00031473	0.00026827	0.00029569
Actinotalea ferrariae	0.0012477	0.00165828	0.00139568	0.00266918	0.0023168	0.00451923	0.00189929	0.00201798	0.00183878
Actinotignum sanguinis	0	3.57e-06	0	7.151e-05	1.98e-05	5.05e-05	4.48e-06	0	0
Actinotignum schaalii	3.225e-05	2.44e-05	1.646e-05	0.00010591	4.819e-05	5.399e-05	4.108e-05	2.7e-05	4.036e-05
Actinotignum urinale	3.52e-05	5.504e-05	3.059e-05	0.00011952	0.00016312	0.00015682	5.277e-05	6.821e-05	1.768e-05
Acutalibacter sp. 1XD8-33	9.49e-06	3.354e-05	1.718e-05	2.168e-05	8.194e-05	3.714e-05	1.284e-05	9.33e-06	2.189e-05
Acuticoccus kandeliae	0.00049566	0.0006317	0.00065927	0.00742452	0.00504244	0.00300328	0.00059654	0.00058328	0.00063603
Acuticoccus sp. PTG4-2	0.00047446	0.00064156	0.00063555	0.00076437	0.00092527	0.00232802	0.00076209	0.00064921	0.00075345
Acuticoccus yangtzensis	7.055e-05	4.413e-05	5.902e-05	9.287e-05	0.00014602	0.00026176	4.655e-05	6.805e-05	3.509e-05
Adhaeribacter aquaticus	0.00075682	0.00071671	0.00055547	0.00036636	0.00037944	0.00099004	0.00105666	0.00122776	0.00104197
Adhaeribacter sp. HMF7605	0.0022074	0.00136506	0.00115518	0.00053711	0.00055365	0.00118488	0.0013475	0.00140929	0.00144036
Adhaeribacter sp. HMF7616	0.00052934	0.0006708	0.00051351	0.00088474	0.00092538	0.00266304	0.00101411	0.00107799	0.00081525
Adlercreutzia equolifaciens	1.82e-05	1.851e-05	2.68e-06	2.237e-05	9.93e-06	9.14e-06	1.287e-05	2.271e-05	1.258e-05
Advenella incenata	0.00021622	0.00029287	0.00017453	0.00036355	0.00042533	0.00074181	0.00018782	0.00022376	0.00020396
Advenella kashmirensis	0.00074561	0.00113125	0.00079408	0.00431983	0.00620997	0.0100109	0.00084632	0.00110874	0.00082132
Advenella mimigardefordensis	0.00023386	0.00030231	0.00018145	0.0007923	0.00125014	0.00148921	0.0003537	0.00046579	0.00032888
Advenella sp. S44	0.00025575	0.0002686	0.0002318	0.00340532	0.0105537	0.00651192	0.00022242	0.0001976	0.0001949
Aequorivita antarctica	0.00046318	0.00065332	0.0004914	0.0392342	0.0392481	0.0639201	0.0005079	0.0005824	0.00056612
Aequorivita capsosiphonis	0.00050618	0.00057635	0.00025938	0.0515953	0.0527902	0.0780971	0.00038847	0.00055653	0.00038977
Aequorivita lipolytica	0.00034413	0.00035139	0.00022722	0.0304943	0.0323669	0.0518896	0.00029004	0.00047656	0.00030748
Aequorivita soesokkakensis	0.00043669	0.00040844	0.00040564	0.0444288	0.0457788	0.0700161	0.00038043	0.00050246	0.00038623
Aequorivita sp.	0.00026211	0.00026729	0.00020243	0.024437	0.0242721	0.0394153	0.00020328	0.00024104	0.00027976
Aequorivita sp. CIP111184	0.00032868	0.00031451	0.00024233	0.0273775	0.0255638	0.0387365	0.00018402	0.00023943	0.00018843
Aequorivita sp. H23M31	0.0006798	0.00081615	0.00045182	0.06261	0.0619335	0.100211	0.0006561	0.00086306	0.00067205
Aequorivita sp. S1-10	0.00035775	0.00043799	0.00024897	0.0437821	0.0422347	0.0661412	0.00045747	0.00045046	0.00040017
Aequorivita sublithincola	0.00037692	0.00034417	0.00032226	0.020157	0.0207635	0.0311424	0.00031616	0.00033766	0.00028788
Aequorivita viscosa	0.00105195	0.00097054	0.00057516	0.105868	0.107531	0.178888	0.00067762	0.00102981	0.00092289
Aequorivita vladivostokensis	0.00092702	0.00078825	0.00055346	0.0857381	0.084924	0.136779	0.00074866	0.00084377	0.00078303
Aeribacillus pallidus	0.00011078	8.599e-05	0.00011012	0.00043119	0.00070826	0.00080434	0.00014021	0.0001421	9.628e-05
Aeribacillus phage AP45	5.53e-06	1.088e-05	4.47e-06	0.00046828	0.00045082	0.00121459	5.5e-06	8.49e-06	9.83e-06
Aeriscardovia aeriphila	4.234e-05	2.546e-05	2.829e-05	7.829e-05	3.466e-05	9.043e-05	0.00011134	7.4e-05	0.00012609
Aerococcaceae bacterium ZY16052	3.085e-05	6.446e-05	2.872e-05	0.00087082	0.00135129	0.0009206	5.178e-05	7.311e-05	5.074e-05
Aerococcus christensenii	4.462e-05	3.239e-05	3.362e-05	0.00037684	0.00039408	0.00031882	1.89e-05	4.071e-05	4.471e-05
Aerococcus phage vB_AviM_AVP	6.9e-06	1.164e-05	1.569e-05	0.00012498	0.0006371	0.00017444	4.36e-06	1.356e-05	1.124e-05
Aerococcus sanguinicola	0	3.51e-06	0	0	0	0	3.8e-06	0	0
Aerococcus sp. 1KP-2016	0	1.439e-05	8.04e-06	0.00032695	0.00022727	0.00019401	8.37e-06	4.56e-06	4.66e-06
Aerococcus sp. HMSC035B07	0	0	0	0	1.29e-05	8.41e-06	0	9.18e-06	0
Aerococcus sp. HMSC062A02	1.768e-05	8.03e-06	3.42e-06	0.00013503	0.00014545	0.00012634	6.38e-06	1.963e-05	6.09e-06
Aerococcus sp. HMSC062B07	0	0	0	7.01e-06	1.656e-05	1.08e-05	0	0	0
Aerococcus sp. HMSC072A12	0	0	0	7.17e-06	5.64e-06	5.52e-06	0	0	0
Aerococcus sp. HMSC10H05	0	4.2e-06	0	8.289e-05	8.998e-05	0.00017308	1.321e-05	2.12e-06	4.87e-06
Aerococcus sp. SJQ22	9.93e-06	9.93e-06	3.47e-06	2.619e-05	1.837e-05	6.004e-05	1.151e-05	0	4.678e-05
Aerococcus suis	1.072e-05	7.3e-06	0	0.00014988	0.00010315	0.00017336	0	1.53e-05	1.32e-05
Aerococcus urinae	0.00121896	0.00159592	0.00118968	0.00137594	0.00155235	0.00187564	0.00665906	0.00808461	0.00777198
Aerococcus urinaeequi	5.8e-05	7.979e-05	0.00012127	0.00108261	0.00161879	0.00139893	4.436e-05	7.824e-05	6.15e-05
Aerococcus urinaehominis	2.163e-05	1.189e-05	8.91e-06	0.00012127	0.0001649	0.00021388	2.044e-05	3.11e-05	1.521e-05
Aerococcus viridans	0.00019971	0.00013856	0.00010232	0.00195006	0.00263216	0.00226676	7.228e-05	0.00017916	0.00010884
Aeromicrobium camelliae	0.00044602	0.00046261	0.0006062	0.00011478	0.00015133	0.00041537	0.00036668	0.00028355	0.00037748
Aeromicrobium choanae	0.00140451	0.00142075	0.00184096	0.00019922	0.00032803	0.00054543	0.00076489	0.00070732	0.00056108
Aeromicrobium erythreum	0.00035803	0.00039522	0.00054333	3.647e-05	6.329e-05	0.0001339	0.00023028	0.00021018	0.00020164
Aeromicrobium marinum	0.00068266	0.00069673	0.00086227	0.00010478	0.00012784	0.00023728	0.00036077	0.00040523	0.00033622
Aeromicrobium massiliense	0.00049878	0.00040454	0.00042815	6.159e-05	4.762e-05	6.305e-05	0.0001752	0.0001345	0.00011008
Aeromicrobium sp. 592	1.771e-05	2.088e-05	1.183e-05	0	0	2.36e-06	2.51e-06	0	2.64e-06
Aeromicrobium sp. 9W16Y-2	0.00030922	0.00043557	0.00043188	0.00018555	0.00019934	0.00028147	0.00024275	0.0002509	0.00019241
Aeromicrobium sp. A1-2	0.0014529	0.00136896	0.00193818	3.612e-05	5.413e-05	0.00010869	0.00073085	0.00050404	0.00067933
Aeromicrobium sp. IC_218	0.00036289	0.00043132	0.00052083	6.907e-05	0.00011484	0.00035806	0.00027141	0.00020321	0.00017189
Aeromicrobium sp. Leaf245	8.352e-05	8.542e-05	8.601e-05	6.66e-06	2.04e-06	2.34e-05	2.356e-05	6.053e-05	3.874e-05
Aeromicrobium sp. Leaf272	4.102e-05	2.088e-05	3.646e-05	6.81e-06	0	6.52e-06	1.218e-05	4.29e-06	4.39e-06
Aeromicrobium sp. Leaf289	0.0001829	0.00017297	0.00018569	2.263e-05	1.013e-05	0.00015408	4.171e-05	4.9e-05	1.971e-05
Aeromicrobium sp. Leaf291	0.00015533	0.00015466	0.00022511	0.00026607	0.00026615	0.00059461	9.393e-05	0.00010519	0.00010706
Aeromicrobium sp. M2KJ-4	0.00067416	0.0007273	0.00088879	0.00011061	0.00016773	0.00056159	0.00047469	0.00029141	0.00034086
Aeromicrobium sp. PE09-221	0.00086242	0.0010437	0.00124514	0.00092207	0.00076871	0.00150794	0.0005962	0.0007562	0.00050054
Aeromicrobium sp. Root236	0.00266501	0.00280631	0.00341714	0.00010146	0.00017033	0.00024777	0.00132079	0.00117785	0.00112631
Aeromicrobium sp. Root344	0.00141536	0.00152117	0.00192043	0.00012752	0.00013079	0.00019641	0.00092321	0.00074655	0.0007779
Aeromicrobium sp. Root472D3	0.00060766	0.0007451	0.0009029	2.445e-05	4.22e-05	8.559e-05	0.00033162	0.00036685	0.00034743
Aeromicrobium sp. Root495	0.00027042	0.00023977	0.00038282	2.136e-05	2.011e-05	2.781e-05	0.00017159	0.0001671	0.00016234
Aeromicrobium sp. S592	4.804e-05	7.441e-05	3.207e-05	0	1.93e-06	1.88e-06	2.246e-05	3.38e-05	4.434e-05
Aeromonas allosaccharophila	1.989e-05	5.464e-05	1.675e-05	0.00037053	0.00028117	0.0002086	4.175e-05	3.623e-05	2.492e-05
Aeromonas aquatica	4.478e-05	3.536e-05	6.031e-05	0.00123326	0.00084417	0.00037237	3.95e-05	3.043e-05	8.37e-06
Aeromonas australiensis	0	3.8e-06	0	0	0	0	0	4.22e-06	1.726e-05
Aeromonas bestiarum	8.524e-05	6.695e-05	1.94e-05	0.0142171	0.0111257	0.00751692	0.00045936	0.000482	0.00043053
Aeromonas bivalvium	0	0	0	4.19e-06	3.3e-06	1.938e-05	0	3.52e-06	0
Aeromonas cavernicola	1.557e-05	4.2e-06	5.42e-06	0.000113	0.0001038	4.618e-05	3.322e-05	6.318e-05	3.358e-05
Aeromonas caviae	0.00034639	0.00036786	0.00027628	0.00523065	0.00310319	0.00435766	0.00045786	0.00069459	0.00042074
Aeromonas dhakensis	0.00064619	0.00021506	0.00018073	0.00112424	0.00117017	0.00074861	0.00025886	0.00033157	0.00021259
Aeromonas diversa	7.062e-05	1.251e-05	3.766e-05	0.00054133	0.00034005	0.0003152	5.276e-05	0.00011716	5.904e-05
Aeromonas encheleia	0.00013268	0.00010836	0.00011344	0.00013324	0.00011208	9.131e-05	5.793e-05	7.004e-05	3.419e-05
Aeromonas enteropelogenes	8.296e-05	0.00013843	0.00012694	0.0002396	0.00013986	0.00018573	0.00014071	0.0002156	0.0001413
Aeromonas eucrenophila	2.507e-05	1.145e-05	9.73e-06	0	0	8.41e-06	4.12e-06	9.18e-06	2.416e-05
Aeromonas fluvialis	0	4.01e-06	1.023e-05	4.423e-05	5.013e-05	6.13e-06	2.17e-06	4.46e-06	0
Aeromonas hydrophila	0.00075927	0.00072354	0.00066326	0.00170304	0.00169265	0.00204767	0.00121122	0.00163739	0.00123023
Aeromonas jandaei	4.663e-05	5.09e-05	2.282e-05	0.00045028	0.00016704	0.00037942	0.00019248	0.00018507	0.00017333
Aeromonas lusitana	4.137e-05	5.455e-05	3.612e-05	0	0	2.68e-06	2.809e-05	6.283e-05	2.511e-05
Aeromonas media	0.00078067	0.00069228	0.00077387	0.00109496	0.00088799	0.00065326	0.00076397	0.00089625	0.00047358
Aeromonas molluscorum	9.61e-06	6.009e-05	3.565e-05	0	0	1.726e-05	2.405e-05	5.411e-05	2.558e-05
Aeromonas phage 2-L372D	1.552e-05	6.872e-05	6.2e-06	0.00022383	0.00011371	0.00015125	3.306e-05	8.073e-05	2.846e-05
Aeromonas phage 2_D05	1.27e-05	6.17e-06	0	4.82e-06	5.69e-06	8.06e-06	5.08e-05	0.0001123	0.00010593
Aeromonas phage 62AhydR11PP	4.58e-06	1.943e-05	2.85e-06	4.27e-05	4.202e-05	1.644e-05	6.151e-05	8.018e-05	0.00012409
Aeromonas phage Aes516	0	0	0	3.155e-05	1.104e-05	1.08e-05	0	2.95e-06	0
Aeromonas phage Ah1	0	0	0	0	2.93e-06	0	0	6.26e-06	0
Aeromonas phage AhSzw-1	3.45e-06	9.43e-06	0	0	0	4.09e-06	0	3.766e-05	7.64e-06
Aeromonas phage Asfd_1	8.64e-06	3.057e-05	2.17e-06	0	0	3.46e-06	0	3.78e-06	0
Aeromonas phage Aswh_1	0	0	6.12e-06	0	2.5e-06	0	0	2.4e-05	0
Aeromonas phage CF8	2.6e-06	0	0	8.39e-06	5.941e-05	9.433e-05	0	7.18e-06	0
Aeromonas phage LAh10	0	0	0	1.5e-05	4.43e-06	0	0	0	0
Aeromonas phage PX29	0	2.96e-06	0	0	0	3.01e-06	0	2.96e-05	6.72e-06
Aeromonas phage Riv-10	0	0	0	0	0	0	7.13e-06	5.51e-06	3.75e-06
Aeromonas phage pAh6-C	0	0	0	3.681e-05	0.00014205	3.066e-05	0	6.12e-06	0
Aeromonas phage phiA8-29	3.47e-06	4.67e-06	0	4.82e-06	2.84e-06	8.35e-06	3.243e-05	5.464e-05	5.121e-05
Aeromonas phage phiAS5	1.298e-05	1.02e-05	1.561e-05	0	0	0	4.41e-06	0	0
Aeromonas phage vB_AsoP_Ca	0	0	0	6.069e-05	1.433e-05	1.122e-05	0	0	3.13e-06
Aeromonas piscicola	9.41e-06	7.4e-06	9.43e-06	0	0	0	1.905e-05	4.934e-05	3.039e-05
Aeromonas popoffii	5.625e-05	8.905e-05	4.364e-05	9.68e-05	7.031e-05	3.279e-05	0.00010683	0.00017853	0.00014865
Aeromonas rivuli	0	2.589e-05	0	0	6.11e-06	7.05e-06	3.846e-05	2.99e-05	3.198e-05
Aeromonas salmonicida	0.00054324	0.00053656	0.00034784	0.0030977	0.00710938	0.00236486	0.00086077	0.00084331	0.00058315
Aeromonas sanarellii	2.256e-05	1.604e-05	4.11e-05	1.86e-06	4.65e-06	9.83e-06	0.00012753	6.549e-05	7.719e-05
Aeromonas schubertii	0.00020873	0.0001754	0.00021725	0.00130937	0.00083625	0.00178209	0.00021327	0.00016072	0.00016136
Aeromonas simiae	6.491e-05	5.026e-05	4.41e-05	0.000154	5.141e-05	6.324e-05	8.511e-05	0.00011394	8.98e-05
Aeromonas sobria	0.00014414	0.00011054	0.00014031	0.0014348	0.00114673	0.00065868	0.00016868	0.00012302	0.00016025
Aeromonas sp. 159	0	0	0	0	0	0	9.996e-05	2.641e-05	5.11e-06
Aeromonas sp. A35_P	2.656e-05	5.22e-06	6.66e-06	0	0	0	5.64e-06	1.741e-05	0
Aeromonas sp. ARM81	0	0	0	0	0	0	0	0	0
Aeromonas sp. ASNIH1	0	0	0	0	4.09e-06	9.48e-06	3.295e-05	9.046e-05	8.176e-05
Aeromonas sp. ASNIH3	1.533e-05	1.959e-05	4.72e-06	0.0008083	0.00090959	0.00148302	1.703e-05	8e-06	1.899e-05
Aeromonas sp. ASNIH4	1.309e-05	2.058e-05	4.37e-06	0	3.57e-06	3.49e-06	0	5.72e-06	0
Aeromonas sp. ASNIH8	0	0	0	4.325e-05	7.762e-05	1.599e-05	4.24e-06	0	0
Aeromonas sp. CU5	4.12e-06	3.24e-06	0	0.00030183	0.0002705	0.00013493	5.29e-06	0	5.57e-06
Aeromonas sp. DNP9	0	0	0	0	0	0	0	0	0
Aeromonas sp. EERV15	0	3.78e-06	0	0	0	3.85e-06	0	0	0
Aeromonas sp. HMWF014	3.66e-06	4.55e-06	0	0	0	0	0	5.06e-06	0
Aeromonas sp. HMWF016	2.432e-05	8.19e-06	1.741e-05	0	5.69e-06	0	2.95e-06	0	0
Aeromonas sp. HZM	0	0	0	0	0	0	0	0	0
Aeromonas sp. L_1B5_3	0	2.378e-05	1.02e-05	1.027e-05	1.227e-05	6.08e-06	0	2.32e-06	4.75e-06
Aeromonas sp. RU39B	2.328e-05	3.783e-05	2.252e-05	2.7e-06	4.18e-06	1.849e-05	3.324e-05	3.115e-05	2.224e-05
Aeromonas sp. YN13HZO-058	0	0	2.77e-06	7.833e-05	4.233e-05	4.003e-05	5.79e-06	0	2.47e-06
Aeromonas taiwanensis	5.823e-05	4.765e-05	4.89e-06	4.222e-05	0.00010574	3.489e-05	8.716e-05	5.192e-05	1.929e-05
Aeromonas tecta	2.018e-05	2.584e-05	4.836e-05	6.73e-06	0	1.425e-05	1.1e-05	1.55e-05	1.121e-05
Aeromonas veronii	0.00058419	0.00054925	0.00030323	0.00427759	0.00353376	0.00299136	0.00076949	0.00096097	0.00069355
Aeromonas virus 25	0	2.135e-05	3.4e-06	0	0	2.72e-06	1.89e-05	4.528e-05	4.64e-06
Aeromonas virus 31	0	0	0	2.48e-06	5.85e-06	2.86e-06	3.03e-06	6.551e-05	0
Aeromonas virus Aeh1	0	0	0	1.43e-06	0	0	0	0	3.68e-06
Aeropyrum camini	0	0	0	0	0	0	0	0	0
Aeropyrum pernix	1.056e-05	3.597e-05	8.03e-06	0	7.21e-06	0	2.457e-05	2.958e-05	3.749e-05
Aestuariibacter aggregatus	0.00022343	0.00011852	0.00012899	0.00143627	0.00117359	0.00112256	0.00015382	0.00015133	0.00013096
Aestuariibacter salexigens	9.323e-05	7.955e-05	4.804e-05	7.921e-05	6.006e-05	5.154e-05	2.11e-05	2.484e-05	3.044e-05
Aestuariibacter sp. GS-14	4.412e-05	0.00012207	8.752e-05	5.056e-05	4.144e-05	5.772e-05	7.362e-05	4.819e-05	0.00010594
Aestuariimicrobium kwangyangense	0.00013921	0.00014367	0.00013408	0	1.105e-05	8.78e-06	4.986e-05	8.013e-05	6.791e-05
Aestuariispira insulae	0.00063949	0.00086555	0.00087797	0.00045772	0.00053976	0.00088103	0.00089594	0.00102639	0.00097739
Aestuariivita boseongensis	0.00014622	0.00012917	0.00013637	3.5e-06	3.85e-06	1.51e-05	5.441e-05	6.769e-05	8.725e-05
Aetherobacter rufus	3.831e-05	6.153e-05	4.662e-05	1.67e-06	3.72e-06	1.102e-05	3.047e-05	2.919e-05	3.416e-05
Aetherobacter sp.	0.00022456	0.00029675	0.00028991	2.274e-05	1.927e-05	4.844e-05	0.00016463	0.00020197	0.00014376
Aetherobacter sp. SBSr008	0.00010931	0.00010302	0.00012641	2.76e-06	7.61e-06	3.853e-05	6.387e-05	3.674e-05	3.533e-05
Afifella marina	0.00020767	0.00023155	0.00027304	0.00012121	0.00023286	0.00049249	0.00035436	0.00035933	0.00036713
Afifella pfennigii	0.00031373	0.00037345	0.00032878	0.00024014	0.00040474	0.00069525	0.0005299	0.00058928	0.00084906
Afifella sp. JA968	4.525e-05	8.307e-05	5.824e-05	1.56e-06	6.09e-06	3.137e-05	5.008e-05	3.358e-05	9.692e-05
Afipia birgiae	0	1.481e-05	2.13e-05	1.149e-05	2.179e-05	6.537e-05	1.69e-05	0	0
Afipia broomeae	0.00643396	0.00762449	0.008393	0.00075842	0.00107732	0.00227841	0.00669288	0.00599311	0.00569113
Afipia clevelandensis	0.0002438	0.00039264	0.00045982	1.774e-05	2.539e-05	9.664e-05	0.00084008	0.00075776	0.00096453
Afipia felis	0.00121681	0.0014565	0.00180766	8.304e-05	0.00020377	0.00030763	0.00163477	0.0019056	0.00193247
Afipia massiliensis	0.00051204	0.00043689	0.00045247	1.835e-05	2.653e-05	5.282e-05	0.00043718	0.00045316	0.00059332
Afipia sp. 1NLS2	0.00059069	0.00070045	0.00059801	7.85e-05	5.375e-05	0.00013695	0.00078399	0.00085965	0.00079479
Afipia sp. 62-7	0.00103981	0.00131998	0.00153327	0.00011597	0.00014801	0.00026879	0.00124058	0.00119794	0.00095166
Afipia sp. 64-13	0.00049077	0.00045272	0.0005502	8.377e-05	0.00029507	0.00035854	0.00058022	0.00061014	0.00056663
Afipia sp. GAS231	0.00352545	0.00362272	0.00414898	0.00021109	0.00047681	0.00080063	0.00353697	0.00356968	0.00323519
Afipia sp. NBIMC_P1-C3	0	0	0	0	0	0	0	0	0
Afipia sp. OHSU_I-uncloned	0	7.85e-06	0	4.047e-05	0.00010395	3.829e-05	3.91e-06	5.37e-06	0
Afipia sp. OHSU_II-C1	6.33e-06	1.153e-05	1.462e-05	1.4e-06	3.46e-06	6.76e-06	1.042e-05	5.45e-06	9.26e-06
Afipia sp. OHSU_II-uncloned	9.12e-06	0	4.57e-06	0	0	0	0	0	4.08e-06
Afipia sp. P52-10	0.00360227	0.00406086	0.0047054	0.0001746	0.00036629	0.00072678	0.00405818	0.00378609	0.00339863
Afipia sp. Root123D2	0.00167635	0.00185838	0.00183581	0.00019654	0.00038137	0.0007155	0.00224739	0.00232599	0.00233455
Afipia sp. TMED4	0	0	5.2e-06	0	0	4.16e-06	0	1.351e-05	9.28e-06
African swine fever virus	8.085e-05	7.178e-05	5.433e-05	7.993e-05	0.00051304	0.0001869	6.457e-05	8.122e-05	3.765e-05
Agaribacterium haliotis	6.619e-05	7.385e-05	9.726e-05	0.00141071	0.00068497	0.00117715	0.0001404	0.00011216	9.995e-05
Agaricus bisporus	0.00015958	0.00010587	0.00012698	5.35e-06	7.87e-06	1.004e-05	2.844e-05	3.855e-05	1.428e-05
Agarilytica rhodophyticola	0.00032682	0.00043505	0.00032792	0.00254245	0.00147945	0.00236259	0.00035122	0.00039027	0.00027192
Agarivorans albus	2.647e-05	2.111e-05	9.69e-06	0.00014132	0.00014185	0.00016161	1.786e-05	3.111e-05	3.624e-05
Agarivorans gilvus	1.068e-05	0	2.976e-05	0.00290269	0.00163034	0.00177075	1.778e-05	1.989e-05	1.478e-05
Agarivorans sp. Toyoura001	0	3.359e-05	1.148e-05	3.381e-05	2.826e-05	3.25e-05	4.194e-05	1.597e-05	1.494e-05
Agathobacter ruminis	6.1e-06	2.415e-05	0	2.238e-05	5.322e-05	6.838e-05	5.18e-06	2.17e-05	2.021e-05
Agathobaculum butyriciproducens	0	0	0	0	0	0	0	0	0
Agathobaculum desmolans	1.98e-06	1.043e-05	1.949e-05	9.29e-06	1.589e-05	2.782e-05	3.36e-06	1.377e-05	1.054e-05
Agathobaculum sp. Marseille-P7918	1.97e-05	3.249e-05	2.326e-05	4.144e-05	3.99e-05	1.13e-05	1.548e-05	1.774e-05	9.17e-06
Aggregatibacter actinomycetemcomitans	2.373e-05	3.485e-05	9.19e-06	0.00038933	0.00031152	0.00015141	7.638e-05	7.673e-05	5.38e-06
Aggregatibacter aphrophilus	4.093e-05	7.73e-06	0	7.065e-05	0.00010088	0.00017268	7.03e-06	1.68e-06	4.96e-06
Aggregatibacter kilianii	1.765e-05	2.957e-05	1.396e-05	0	0	0	1.702e-05	3.178e-05	3.913e-05
Aggregatibacter segnis	1.328e-05	5.62e-06	9.44e-06	1.209e-05	3.44e-05	2.94e-05	7.99e-06	9.67e-06	5.93e-06
Aggregicoccus edonensis	0.00021166	0.00026504	0.00026194	1.067e-05	2.2e-05	4.09e-05	0.00016815	0.00018439	0.00015034
Agitococcus lubricus	4.764e-05	4.437e-05	4.764e-05	0.00011955	7.913e-05	7.892e-05	7.303e-05	9.527e-05	9.935e-05
Agreia bicolorata	8.59e-06	3.756e-05	1.854e-05	3.812e-05	1.596e-05	4.669e-05	5.389e-05	3.867e-05	2.216e-05
Agreia pratensis	7.452e-05	5.52e-05	4.631e-05	1.062e-05	2.298e-05	5.423e-05	3.49e-05	3.178e-05	4.804e-05
Agreia sp. Leaf210	3.011e-05	4.694e-05	7.478e-05	3.56e-06	0	8.08e-06	5.223e-05	5.385e-05	4.614e-05
Agreia sp. Leaf244	3.82e-05	3.992e-05	2.441e-05	3.256e-05	6.068e-05	0.00012454	6.45e-05	0.00011117	2.808e-05
Agreia sp. Leaf283	6.463e-05	6.469e-05	0.00011323	9.006e-05	0.00014357	0.00042675	3.128e-05	3.746e-05	1.866e-05
Agreia sp. Leaf335	0	0	0	0	0	0	5.4e-06	2.779e-05	6.251e-05
Agreia sp. VKM Ac-1783	7.647e-05	5.554e-05	6.222e-05	0	0	9.71e-06	5.784e-05	7.919e-05	4.048e-05
Agreia sp. VKM Ac-2052	1.788e-05	1.652e-05	2.008e-05	3.42e-06	8.08e-06	9.88e-06	0	4.31e-06	2.582e-05
Agrobacterium albertimagni	7.22e-06	2.546e-05	7.23e-06	2.15e-05	3.742e-05	0.00010847	3.032e-05	8.802e-05	2.907e-05
Agrobacterium arsenijevicii	2.502e-05	1.629e-05	2.648e-05	7.257e-05	8.486e-05	0.00031123	1.045e-05	3.319e-05	2.467e-05
Agrobacterium bohemicum	4.361e-05	7.446e-05	5.621e-05	5.09e-06	9.74e-06	6.59e-06	5.723e-05	0.00010778	6.014e-05
Agrobacterium deltaense	4.488e-05	3.752e-05	3.316e-05	3.64e-06	7.52e-06	6.29e-06	5.166e-05	6.626e-05	6.516e-05
Agrobacterium larrymoorei	0.00012195	3.293e-05	4.966e-05	8.41e-06	4.245e-05	2.909e-05	3.319e-05	5.741e-05	2.734e-05
Agrobacterium phage 7-7-1	0	0	0	0	0	0	1.949e-05	0	2.735e-05
Agrobacterium phage Atu_ph02	1.15e-05	3.405e-05	3.014e-05	0.00019384	5.4e-05	0.00033476	1.538e-05	1.727e-05	1.681e-05
Agrobacterium phage Milano	0	4.8e-06	0	0	0	0	2.59e-05	3.733e-05	1.09e-05
Agrobacterium rhizogenes	0.00066153	0.00064211	0.00063673	8.154e-05	0.00018629	0.00017291	0.00061633	0.00049354	0.00052776
Agrobacterium rosae	1.904e-05	2.196e-05	8.18e-06	1.89e-06	2.23e-06	0	7.315e-05	3.498e-05	7.852e-05
Agrobacterium rubi	8.801e-05	4.477e-05	5.084e-05	3.123e-05	1.142e-05	9.474e-05	0.000178	0.0001307	0.00025751
Agrobacterium salinitolerans	3.76e-06	8.88e-06	7.54e-06	0	3.49e-06	3.41e-06	2.213e-05	2.234e-05	3.182e-05
Agrobacterium sp. 10MFCol1.1	3.66e-06	9.92e-06	6.78e-06	0	0	0	8.598e-05	0.00014167	0.00011701
Agrobacterium sp. 13-626	4.595e-05	5.795e-05	3.511e-05	5.64e-06	8.39e-06	1.083e-05	2.451e-05	1.709e-05	3.508e-05
Agrobacterium sp. 33MFTa1.1	2.29e-06	1.8e-06	0	0	0	0	1.94e-06	2e-06	0
Agrobacterium sp. 719_389	0	0	0	0	0	0	0	0	0
Agrobacterium sp. ATCC 31749	5.22e-05	2.897e-05	0	0	6.85e-06	3.51e-06	2.849e-05	2.192e-05	0
Agrobacterium sp. B133/95	0	0	0	0	0	2.71e-06	1.148e-05	1.035e-05	2.418e-05
Agrobacterium sp. CNPSo 2736	4.94e-06	0	8.1e-06	3.143e-05	1.299e-05	1.694e-05	8.38e-06	1.294e-05	8.82e-06
Agrobacterium sp. DSM 25558	1.555e-05	2.541e-05	9.64e-06	0	0	8.56e-06	4.842e-05	7.01e-06	2.398e-05
Agrobacterium sp. DSM 25559	0.00010814	8.347e-05	0.00013633	2.504e-05	0.000114	0.00022004	0.00014641	0.00015864	0.00013877
Agrobacterium sp. FDAARGOS_525	1.261e-05	1.439e-05	2.821e-05	0	0	0	2.157e-05	3.611e-05	3.24e-05
Agrobacterium sp. H13-3	1.825e-05	3.59e-06	2.286e-05	0	0	0	0	0	0
Agrobacterium sp. LAD9	0	9.51e-06	0	1.51e-06	0	7.95e-06	8.42e-06	8.56e-06	1.167e-05
Agrobacterium sp. MS2	5.07e-06	0	0	3.52e-06	1.906e-05	2.235e-05	1.027e-05	1.109e-05	4.53e-06
Agrobacterium sp. RAC06	3.1e-05	6.07e-05	5.071e-05	1.88e-06	5.1e-06	9.98e-06	4.851e-05	4.495e-05	4.584e-05
Agrobacterium sp. RZME10	9.6e-06	4.83e-06	1.271e-05	0	0	2.77e-06	1.043e-05	1.414e-05	8.97e-06
Agrobacterium sp. SCN 61-19	1.3e-05	1.325e-05	1.235e-05	0	0	3.75e-06	4.012e-05	6.661e-05	6.442e-05
Agrobacterium sp. SUL3	0	0	0	0	0	0	0	0	0
Agrobacterium sp. YIC 4121	9.47e-06	4.97e-06	6.33e-06	2.19e-06	0	1.265e-05	1.34e-05	2.208e-05	1.975e-05
Agrobacterium tumefaciens complex	0.00158492	0.00143795	0.00137207	0.00097732	0.00123887	0.00192397	0.00221121	0.0026513	0.00220622
Agrobacterium virus Atuph07	1.052e-05	4.631e-05	2.69e-06	3.114e-05	3.385e-05	5.667e-05	9.81e-05	0.00019035	4.428e-05
Agrobacterium vitis	0.00081439	0.00081381	0.00074358	0.00013189	0.00017211	0.0003282	0.00117395	0.00103547	0.00099207
Agrococcus baldri	0.00018749	0.00023252	0.00013731	0.00013558	0.00017058	0.00028124	9.857e-05	0.00012217	0.00014792
Agrococcus carbonis	0.0001987	0.00017646	0.00014818	0.00010667	0.00010267	0.0001088	0.0001095	6.102e-05	5.757e-05
Agrococcus casei	0.00011848	0.0001048	0.00010713	0.0002369	0.00027629	0.00043402	0.00013309	0.00012885	0.00018437
Agrococcus jejuensis	0.00010853	0.00011997	9.054e-05	6.766e-05	9.22e-05	0.00032757	5.131e-05	9.977e-05	9.078e-05
Agrococcus jenensis	0.00012667	0.00016931	0.00013602	0.00010924	0.00010861	0.00021387	8.136e-05	0.00012275	7.182e-05
Agrococcus lahaulensis	0.00015138	0.0002523	0.00016622	0.00022064	0.00022203	0.00053165	0.00014719	0.00028196	0.00018507
Agrococcus pavilionensis	2.658e-05	3.505e-05	5.077e-05	5.222e-05	0.00013261	0.00013632	4.181e-05	3.054e-05	3.526e-05
Agrococcus sp. Marseille-P2731	2.373e-05	4.457e-05	2.508e-05	2.907e-05	5.454e-05	2.918e-05	3.617e-05	1.741e-05	2.34e-05
Agrococcus sp. SGAir0287	4.158e-05	4.955e-05	7.654e-05	3.197e-05	6.038e-05	0.00027277	2.616e-05	2.21e-05	1.166e-05
Agromyces albus	0.00286778	0.00325229	0.00336074	0.00034462	0.00128062	0.00078346	0.00121853	0.00120655	0.001126
Agromyces atrinae	0.00013052	0.00026343	0.00020194	1.453e-05	0.00011855	7.248e-05	0.00015361	0.00018989	0.00017938
Agromyces aureus	0.00161313	0.00160894	0.00175408	0.00061685	0.0009041	0.00057393	0.00062775	0.00069514	0.0005647
Agromyces binzhouensis	0.00622533	0.00700111	0.00736651	0.00082054	0.00334307	0.0019682	0.00359449	0.00349462	0.00269861
Agromyces cerinus	0.00166632	0.00167671	0.0018201	0.00039575	0.0010732	0.00078948	0.00081163	0.0009416	0.00065567
Agromyces flavus	0.0086273	0.00938922	0.0102271	0.00104779	0.00398389	0.00261734	0.00380686	0.00411137	0.00310039
Agromyces fucosus	0.00025247	0.00023813	0.00022295	1.977e-05	0.00016968	6.818e-05	0.00017388	0.0001771	0.00011841
Agromyces italicus	0.00195111	0.00221823	0.00246593	0.0003454	0.00159966	0.00094213	0.00122688	0.00123263	0.00105988
Agromyces ramosus	0.0217434	0.0232396	0.0250076	0.00255409	0.0111393	0.00619973	0.00915674	0.00910375	0.00722377
Agromyces sp. CF514	0.00168762	0.00187302	0.0019097	0.0002253	0.00099535	0.00049844	0.00089602	0.0008532	0.00069933
Agromyces sp. FW100M-8	0.00079967	0.00081842	0.00073714	9.84e-05	0.00031131	0.00022971	0.00043679	0.00045642	0.00036588
Agromyces sp. H66	0.00176688	0.00215733	0.00239865	0.00033913	0.00074335	0.00071432	0.000919	0.00088077	0.0008434
Agromyces sp. HY052	0.00075209	0.00091916	0.00087267	0.00018961	0.00047079	0.0008031	0.00068573	0.00072628	0.00046272
Agromyces sp. LHK192	0.00108059	0.0012301	0.00124275	0.00016177	0.00057243	0.00038533	0.00051503	0.00047553	0.00042027
Agromyces sp. Leaf222	0.00090393	0.00105097	0.00107295	0.00020156	0.00064115	0.00038865	0.00044731	0.00044826	0.00039874
Agromyces sp. MF30-A	0.00016362	0.00017389	0.0002259	9.92e-06	0.00010818	5.054e-05	9.529e-05	0.00011606	6.985e-05
Agromyces sp. MF845	0.00026981	0.000285	0.00034507	1.861e-05	6.606e-05	6.791e-05	0.00014377	0.00012954	9.763e-05
Agromyces sp. NDB4Y10	0.00301141	0.00332959	0.00363639	0.00037132	0.00161682	0.00101553	0.00201933	0.00175174	0.00137466
Agromyces sp. OV415	0.00134022	0.00149931	0.00145998	0.00017976	0.00063657	0.00036837	0.00078324	0.00087435	0.00076761
Agromyces sp. OV429	0.00057646	0.00059483	0.00072591	8.197e-05	0.00035325	0.00024763	0.00037338	0.00029921	0.00025554
Agromyces sp. OV568	0.0006296	0.00058621	0.00073183	0.00010017	0.00028327	0.0001404	0.00028768	0.00026	0.00024188
Agromyces sp. Root1464	0.00019866	0.00029415	0.00026057	2.293e-05	0.00014168	4.069e-05	8.016e-05	5.79e-05	7.693e-05
Agromyces sp. Root81	0.00085396	0.00085927	0.00110523	0.00023946	0.00052768	0.0005846	0.00048995	0.0005905	0.00048277
Agromyces sp. SJ-23	0.0514016	0.0564165	0.0622747	0.00552581	0.0252054	0.0152489	0.0323797	0.0284477	0.0224919
Agromyces sp. SLBN-50	0.00028731	0.00027248	0.00023012	0.00705035	0.00639492	0.00186089	0.00011483	0.00017214	0.00018542
Agromyces sp. Soil535	0.00527394	0.00584295	0.00597643	0.00050932	0.00229893	0.00145193	0.00241372	0.00226788	0.00201682
Agromyces subbeticus	0.00059917	0.00044661	0.00053922	0.00012042	0.0002758	0.00017029	0.0003251	0.00035508	0.00030228
Ahniella affigens	0.00317474	0.00273108	0.00196509	0.00014749	0.00030775	0.00057195	0.00199085	0.00192683	0.0029721
Ahrensia kielensis	3.67e-06	0	0	2.037e-05	3.457e-05	2.206e-05	0	0	3.71e-05
Ahrensia marina	4.32e-05	1.958e-05	5.783e-05	3.229e-05	2.42e-05	9.484e-05	4.87e-06	1.91e-05	1.221e-05
Ahrensia sp. 13_GOM-1096m	0	0	3.68e-06	0	0	0	0	0	0
Ahrensia sp. R2A130	5.023e-05	7.83e-05	8.045e-05	1.457e-05	2.163e-05	0.00012947	0.00010167	0.00010321	4.532e-05
Aidingimonas halophila	0.00013909	0.00020567	0.00024133	0.00434171	0.00341865	0.002758	0.00033031	0.00053462	0.0002501
Aigarchaeota archaeon NZ13_MG1	7.829e-05	8.419e-05	5.977e-05	4.916e-05	2.575e-05	3.468e-05	6.109e-05	0.00015766	9.847e-05
Akhmeta virus	0	0	0	0	0	0	0	0	0
Akkermansia glycaniphila	8.023e-05	0.00012921	0.00011603	4.604e-05	4.681e-05	3.758e-05	7.712e-05	7.979e-05	0.00011876
Akkermansia muciniphila	0.00033158	0.00032976	0.00030825	0.00056849	0.00040213	0.00099728	0.00054165	0.00063802	0.00056097
Akkermansia sp. CAG:344	0	0	0	0	0	0	0	0	0
Akkermansia sp. KLE1605	0	8.02e-06	5.11e-06	0	0	4.09e-06	1.299e-05	2.676e-05	3.875e-05
Akkermansia sp. aa_0143	1.475e-05	1.162e-05	0	6.81e-06	1.859e-05	1.568e-05	1.079e-05	2.055e-05	1.133e-05
Albidiferax sp. OV413	0.00035299	0.00044921	0.00034707	0.00068024	0.00050277	0.00100386	0.00035082	0.00034211	0.00036794
Albidovulum inexpectatum	0.00010047	0.00018045	0.00011208	0.0003313	0.00043321	0.00126519	0.00022537	0.00022672	0.00021341
Albidovulum xiamenense	0.00012461	0.00011209	0.00011342	5.686e-05	9.038e-05	0.00039796	8.302e-05	8.955e-05	0.00018557
Albimonas donghaensis	0.00039505	0.00046837	0.00057221	0.00054192	0.0012852	0.0043116	0.00062445	0.00056782	0.00062888
Albimonas pacifica	0.00049353	0.00047868	0.00045636	0.00043899	0.00082642	0.0023668	0.00058961	0.00054613	0.00054598
Alcaligenaceae bacterium	0.00196373	0.00205306	0.00210817	0.00068542	0.00129029	0.00214726	0.00171713	0.00144837	0.00134677
Alcaligenaceae bacterium 429	0.00051595	0.00052729	0.00034671	0.0194197	0.0259705	0.0193553	0.00035437	0.00043439	0.00044963
Alcaligenes aquatilis	0.00041596	0.00051157	0.00036075	0.00923385	0.0128986	0.0158078	0.00061612	0.00067292	0.00053807
Alcaligenes faecalis	0.0053573	0.00693956	0.005061	0.153292	0.226614	0.21892	0.0063143	0.00751609	0.00675803
Alcaligenes sp. EGD-AK7	8.85e-06	7.33e-06	2.94e-06	0.00015423	0.00022287	0.00030197	4.15e-06	1.201e-05	2.62e-06
Alcaligenes sp. HPC1271	5.02e-06	1.078e-05	1.484e-05	5.96e-05	5.181e-05	0.00019879	4.014e-05	5.785e-05	3.031e-05
Alcaligenes sp. NyZ215	0.00018556	0.0002074	0.00034835	5.82e-06	1.913e-05	1.403e-05	8.35e-05	9.942e-05	0.00011705
Alcaligenes sp. O-1	1.245e-05	1.093e-05	2.498e-05	2.47e-06	2.91e-06	2.85e-06	4.887e-05	4.163e-05	2.729e-05
Alcaligenes sp. RS4	9.04e-06	2.469e-05	1.953e-05	0.00011517	0.00012061	0.00022961	3.632e-05	2.224e-05	3.228e-05
Alcanivoracaceae bacterium GenoA1_TS13_700	1.575e-05	2.355e-05	1.325e-05	6.644e-05	3.125e-05	1.983e-05	0.00021692	0.00015403	0.00096421
Alcanivorax borkumensis	1.801e-05	1.484e-05	2.892e-05	0.00039169	0.00020175	0.00013038	0.00015104	0.00013738	5.411e-05
Alcanivorax dieselolei	0.00020256	0.0003436	0.00023427	0.00657313	0.00492403	0.00308122	0.00152536	0.00166512	0.00097495
Alcanivorax gelatiniphagus	0.00077484	0.00107191	0.00074827	0.010965	0.00856068	0.00684352	0.00583733	0.00651817	0.00303709
Alcanivorax hongdengensis	0.0007149	0.00085758	0.00075767	0.00850546	0.00651319	0.00435143	0.00602941	0.00693273	0.00284878
Alcanivorax indicus	0.00229843	0.00316365	0.00209022	0.0890781	0.0677445	0.0423275	0.00910365	0.01067	0.00476732
Alcanivorax jadensis	0.00033591	0.00064893	0.00039432	0.00745267	0.00492783	0.00293784	0.00309842	0.00352317	0.0015763
Alcanivorax marinus	4.01e-06	0	0	0	0	0	3.237e-05	8.77e-06	5.38e-06
Alcanivorax mobilis	0.00017918	0.00022656	0.00020972	0.00586875	0.00579224	0.00249212	0.00141201	0.00141984	0.00072248
Alcanivorax nanhaiticus	0.00063321	0.00065037	0.0006438	0.00894678	0.00667591	0.00539584	0.00366057	0.00401121	0.00181417
Alcanivorax pacificus	0.00194739	0.00262746	0.00199154	0.0580409	0.0455013	0.0329754	0.00917543	0.0107754	0.00519692
Alcanivorax profundi	0.00016815	0.00013005	7.705e-05	0.00048344	0.00039084	0.00034864	0.00030438	0.00033626	0.0001105
Alcanivorax sp.	0.0009252	0.00065932	0.0005423	0.00327037	0.00231047	0.00276723	0.00154418	0.00165738	0.001152
Alcanivorax sp. 24	0.00011878	0.0001609	0.00012408	0.00188095	0.00153514	0.00095342	0.00083655	0.00111531	0.00054119
Alcanivorax sp. 43B_GOM-46m	5.69e-06	6.75e-06	1.315e-05	0.00029136	0.00030851	0.00028804	3.113e-05	3.126e-05	1.212e-05
Alcanivorax sp. 97CO-5	0	0	0	7.37e-06	8.7e-06	1.277e-05	0	0	0
Alcanivorax sp. 97CO-6	0	0	3.77e-06	2.135e-05	0	3.288e-05	3.19e-06	3.29e-06	0
Alcanivorax sp. CP2C	0	1.643e-05	0	6.383e-05	1.087e-05	7.231e-05	1.087e-05	0	5.93e-06
Alcanivorax sp. DG881	0.00021718	0.00037735	0.00032667	0.00755978	0.00531291	0.00280989	0.0017018	0.00218585	0.0008468
Alcanivorax sp. DSM 26293	0.00022554	0.00017083	0.00020157	0.00188757	0.00157877	0.00102443	0.00083241	0.00085283	0.0004045
Alcanivorax sp. DSM 26295	0.00010045	0.00011777	7.476e-05	0.00089208	0.0007369	0.00056935	0.0004181	0.00045577	0.00034078
Alcanivorax sp. EA2	2.381e-05	3.773e-05	3.252e-05	0.00052528	0.00033974	0.00058417	0.00014679	0.00014508	7.212e-05
Alcanivorax sp. HI0003	0	0	0	3.796e-05	2.614e-05	5.48e-05	0	0	0
Alcanivorax sp. HI0007	0	0	0	3.786e-05	2.844e-05	0	3.91e-06	8.05e-06	8.23e-06
Alcanivorax sp. HI0011	2.95e-06	1.594e-05	3.914e-05	0.00022567	0.00014559	0.00039296	2.798e-05	6.085e-05	2.589e-05
Alcanivorax sp. HI0013	0	0	1.078e-05	8.58e-06	2.532e-05	2.347e-05	9.451e-05	3.935e-05	1.203e-05
Alcanivorax sp. HI0033	7.92e-06	9.55e-06	0	0	0	0	0	0	0
Alcanivorax sp. HI0035	2.052e-05	1.58e-05	1.284e-05	4.096e-05	3.101e-05	1.751e-05	0.00010925	0.00012155	3.052e-05
Alcanivorax sp. HI0044	7.092e-05	4.8e-05	1.054e-05	0.00015933	0.00019902	7.328e-05	0.00021063	0.0001591	8.668e-05
Alcanivorax sp. HI0083	0	0	7.94e-06	3.224e-05	2.447e-05	2.66e-06	6.732e-05	8.981e-05	2.235e-05
Alcanivorax sp. KX64203	2.506e-05	4.003e-05	4.459e-05	0.00204219	0.00183459	0.00089868	0.00022198	0.00021691	0.00011551
Alcanivorax sp. MD8A	0.00024994	0.0003493	0.00025451	0.00223519	0.00188959	0.00133299	0.00132657	0.00148225	0.00063397
Alcanivorax sp. N3-2A	4.643e-05	2.811e-05	3.367e-05	0.00101116	0.00074902	0.00065629	0.00018045	0.00017789	0.00011816
Alcanivorax sp. NBRC 101098	2.432e-05	2.61e-05	1.7e-05	0.0004028	0.00025354	0.00015619	0.00011871	0.00014112	6.45e-05
Alcanivorax sp. NBRC 102024	5.703e-05	6.326e-05	2.556e-05	7.512e-05	7.927e-05	0.00010189	0.00024492	0.00035057	0.00014284
Alcanivorax sp. NBRC 102028	9.08e-06	1.83e-05	2.49e-06	0.00055695	0.00021481	0.00015458	1.361e-05	6.974e-05	1.267e-05
Alcanivorax sp. Nap_24	0.00036655	0.00047224	0.00042718	0.00416996	0.00343634	0.00271906	0.00265563	0.00284686	0.00139641
Alcanivorax sp. P2S70	0.00010964	5.451e-05	5.007e-05	0.00077108	0.00057003	0.00051405	0.00030227	0.00033388	0.00019802
Alcanivorax sp. PN-3	6.27e-06	3.263e-05	1.96e-05	0.00091577	0.00073988	0.00044566	7.708e-05	0.00012601	8.397e-05
Alcanivorax xenomutans	0.00018236	0.00021127	0.00018145	0.00285514	0.00245736	0.00160529	0.00122368	0.00135091	0.00063809
Alces alces faeces associated microvirus MP10 5560	0	0	0	0	0	0	0	0	9.38e-06
Algibacter aestuarii	0	1.916e-05	1.056e-05	8.519e-05	0.00011926	0.00012005	4.1e-06	8.54e-06	3.28e-06
Algibacter alginicilyticus	8.533e-05	8.969e-05	4.571e-05	0.00108575	0.00081885	0.00122105	0.00020118	0.00023856	0.00020363
Algibacter aquaticus	7.241e-05	3.619e-05	3.766e-05	0.00020765	0.00014031	0.00031133	5.921e-05	4.959e-05	1.831e-05
Algibacter lectus	0.0002693	0.00016324	0.00013395	0.00110866	0.0014592	0.00190753	0.00013816	0.00012744	0.000196
Algibacter pectinivorans	2.566e-05	6.094e-05	2.278e-05	0.00024462	0.00024571	0.00021568	7.027e-05	0.00011129	7.525e-05
Algibacter sp. RHA_19	4.266e-05	2.064e-05	4.903e-05	0.00049717	0.00045136	0.00062206	4.269e-05	3.684e-05	4.268e-05
Algibacter sp. XY-114	2.227e-05	1.419e-05	2.617e-05	0.00039835	0.00049282	0.00119397	7.646e-05	6.401e-05	3.889e-05
Algibacter sp. ZY111	8.36e-06	2.59e-06	6.61e-06	0.00033191	0.00036714	0.00036561	3.105e-05	4.303e-05	2.77e-05
Algibacter wandonensis	7.277e-05	8.08e-06	2.193e-05	0.00133622	0.00129962	0.0010324	9.333e-05	8.068e-05	2.777e-05
Algicola sagamiensis	4.058e-05	2.743e-05	3.406e-05	0.00067658	0.00029674	0.00045673	1.481e-05	7.37e-06	1.539e-05
Algiphilus aromaticivorans	0.00030126	0.00030483	0.0002055	0.00138172	0.00112921	0.00242201	0.00041213	0.00068568	0.00048179
Algoriella xinjiangensis	3.136e-05	2.334e-05	2.701e-05	0.0014376	0.00221263	0.00199804	6.685e-05	6.546e-05	6.354e-05
Algoriphagus alkaliphilus	0.00047513	0.00035605	0.00025629	0.00073941	0.00109758	0.0011463	0.00046042	0.00047379	0.00037399
Algoriphagus antarcticus	0.00049241	0.00044825	0.00031631	0.00141382	0.00210976	0.00242343	0.00070226	0.0009458	0.00065816
Algoriphagus aquaeductus	0.00023707	0.00018198	0.0001507	0.00126202	0.00102836	0.00297013	0.00028763	0.00038293	0.00026799
Algoriphagus aquimarinus	0.00011066	0.00014849	6.917e-05	0.00066118	0.0004902	0.00180779	0.0001954	0.0002257	0.00012157
Algoriphagus boritolerans	0.00037824	0.00033311	0.00030642	0.00262672	0.00303629	0.00359349	0.00039801	0.00050291	0.00043776
Algoriphagus boseongensis	0.0001929	0.00021378	0.00017987	0.00088675	0.00102155	0.0013847	0.00027228	0.00023512	0.00024473
Algoriphagus chordae	0.00019374	0.00019095	0.00021667	0.0009229	0.00076711	0.00111908	0.00034269	0.00041379	0.00024569
Algoriphagus faecimaris	0.00010042	0.0001426	0.00011023	0.00100243	0.00122904	0.00201651	0.0002124	0.00026741	0.00032866
Algoriphagus halophilus	0.00021101	0.00021583	0.00020856	0.00088575	0.00112521	0.00178553	0.00020072	0.00020889	0.00014057
Algoriphagus hitonicola	0.0002205	0.00020685	0.00012035	0.0014653	0.00129804	0.00180982	0.0001992	0.00024197	0.00019341
Algoriphagus locisalis	0.00022458	0.00033427	0.00017245	0.00177246	0.00195546	0.00397862	0.00044524	0.00042033	0.000491
Algoriphagus machipongonensis	0.00038083	0.00035635	0.00028622	0.00028711	0.0004463	0.00043827	0.00020244	0.00018314	0.00010504
Algoriphagus mannitolivorans	0.00010886	6.12e-05	5.138e-05	0.00015978	0.00025438	0.00024186	0.00010416	0.00012838	0.00013389
Algoriphagus marincola	0.00018069	0.00017071	0.00023885	0.00079005	0.00063147	0.00104061	0.00028956	0.00036246	0.00025139
Algoriphagus marinus	0.00011148	0.00020968	0.00013552	0.00014585	0.00023085	0.00034962	0.0002721	0.00034358	0.00029297
Algoriphagus ornithinivorans	0.00024338	0.00038119	0.00021226	0.00053234	0.00059902	0.00065543	0.00029791	0.00039857	0.00034509
Algoriphagus ratkowskyi	0.00034037	0.00017031	0.00013904	0.00062907	0.0008004	0.00115139	0.00025089	0.000268	0.00023671
Algoriphagus resistens	0.00037736	0.00037188	0.0002059	0.00301472	0.00280757	0.00408397	0.00032016	0.00042466	0.00036354
Algoriphagus sp. 32-45-6	7.318e-05	5.662e-05	7.57e-05	0.00034615	0.00036286	0.00071635	0.00011809	0.00010078	6.444e-05
Algoriphagus sp. A40	0.00041162	0.00047099	0.00029073	0.00032794	0.00031878	0.00060599	0.00047792	0.00050383	0.00040913
Algoriphagus sp. ARW1R1	3.556e-05	0.00012259	4.934e-05	0.00064395	0.0005043	0.00116159	0.0001991	0.00023184	0.00010914
Algoriphagus sp. DSL-12	0.0001196	9.376e-05	7.705e-05	0.0006246	0.00043404	0.00075035	7.843e-05	0.00018728	0.00015812
Algoriphagus sp. F21	5.43e-06	3.156e-05	2.66e-06	0.00025897	0.00027834	0.00026875	2.577e-05	2.296e-05	1.942e-05
Algoriphagus sp. M8-2	9.758e-05	6.369e-05	6.594e-05	1.44e-05	5.144e-05	3.645e-05	3.283e-05	6.725e-05	5.335e-05
Algoriphagus sp. N3	0.00015744	0.000188	6.241e-05	0.00013329	0.00015312	0.00032252	0.00014507	0.00017627	0.00014194
Algoriphagus sp. XAY3209	2.419e-05	1.408e-05	1.519e-05	0.00048126	0.00100672	0.00097146	2.248e-05	8.309e-05	4.638e-05
Algoriphagus sp. XY-J91	2.006e-05	8.956e-05	3.026e-05	0.00024563	0.00022748	0.00052891	6.621e-05	3.958e-05	7.171e-05
Algoriphagus terrigena	0.00181711	0.00064995	0.00041066	0.00065778	0.00058011	0.00177227	0.00083185	0.00080336	0.00073947
Algoriphagus vanfongensis	8.282e-05	7.705e-05	6.278e-05	0.00101082	0.00144816	0.00147113	0.00016274	0.00010747	0.00020973
Algoriphagus yeomjeoni	8.749e-05	0.00011419	8.868e-05	0.00120134	0.00132971	0.00150609	0.00020965	0.00022461	0.00025669
Algoriphagus zhangzhouensis	6.178e-05	4.567e-05	7.887e-05	0.00041017	0.0004369	0.0010482	3.852e-05	4.353e-05	4.386e-05
Aliagarivorans marinus	0.0001096	6.923e-05	5.743e-05	6.774e-05	5.422e-05	0.00011283	4.188e-05	9.958e-05	5.89e-05
Aliagarivorans taiwanensis	8.81e-06	6.93e-06	4.64e-06	8.19e-05	6.257e-05	7.42e-06	3.74e-06	3.85e-06	3.94e-06
Alicycliphilus denitrificans	0.001063	0.00112355	0.00097823	0.00065823	0.00072568	0.00129332	0.00245662	0.00264549	0.00236623
Alicycliphilus sp. 69-12	8.006e-05	5.359e-05	6.099e-05	7.417e-05	0.00010148	0.00015811	0.00013925	0.00015509	0.00010105
Alicycliphilus sp. B1	0.00020219	0.00022288	0.00023149	0.00029205	0.0004042	0.00072784	0.00088277	0.00100758	0.00075648
Alicyclobacillus acidiphilus	2.884e-05	8.873e-05	0.00012253	4.75e-05	4.477e-05	8.155e-05	8.366e-05	2.455e-05	4.797e-05
Alicyclobacillus acidocaldarius	0.00051816	0.00060988	0.00064069	0.00021931	0.00023498	0.0003224	0.00046533	0.00056412	0.00075209
Alicyclobacillus acidoterrestris	9.253e-05	8.013e-05	0.00013198	3.869e-05	8.497e-05	4.265e-05	0.00010117	5.949e-05	0.00019191
Alicyclobacillus contaminans	0.00012106	0.00010649	0.00021469	0.00038532	0.00041623	0.00030334	0.00012855	0.00014777	0.00017421
Alicyclobacillus ferrooxydans	0.00021938	0.00041662	0.00033132	7.878e-05	0.00016879	0.00029559	0.00023943	0.00015462	0.00016723
Alicyclobacillus herbarius	6.012e-05	7.412e-05	0.00011154	2.967e-05	4.366e-05	0.00011426	7.763e-05	0.00017374	5.95e-05
Alicyclobacillus hesperidum	0.00017286	0.00012627	0.00020519	5.512e-05	6.834e-05	0.00010606	0.00017133	0.00011356	9.973e-05
Alicyclobacillus kakegawensis	7.273e-05	6.703e-05	0.0001078	0.00010795	0.00016264	0.00028908	7.442e-05	2.664e-05	9.211e-05
Alicyclobacillus macrosporangiidus	0.00089921	0.00083809	0.00114468	0.00016299	0.0003234	0.0003599	0.00137711	0.00126842	0.00112919
Alicyclobacillus mali	5.98e-06	1.519e-05	1.319e-05	0	0	4e-06	4.24e-06	1.045e-05	8.92e-06
Alicyclobacillus montanus	3.681e-05	4.78e-05	1.182e-05	4.21e-05	4.522e-05	2.488e-05	0.00027476	0.00041769	0.00044771
Alicyclobacillus pomorum	9.819e-05	0.00012733	0.00011441	9.78e-06	2.694e-05	4.871e-05	0.00011472	9.491e-05	0.00015053
Alicyclobacillus sacchari	2.188e-05	4.768e-05	9.59e-06	0	0	6.64e-06	1.559e-05	2.419e-05	4.676e-05
Alicyclobacillus sendaiensis	5.528e-05	7.203e-05	2.596e-05	3.73e-06	4.032e-05	1.162e-05	6.618e-05	2.41e-05	3.411e-05
Alicyclobacillus shizuokensis	3.616e-05	4.826e-05	6.755e-05	1.665e-05	4.856e-05	3.275e-05	4.487e-05	2.737e-05	3.485e-05
Alicyclobacillus sp. RIFOXYA1_FULL_53_8	4.979e-05	7.058e-05	3.523e-05	8.78e-06	5.371e-05	2.319e-05	5.901e-05	6.42e-05	6.353e-05
Alicyclobacillus tengchongensis	1.12e-05	1.19e-05	8.86e-06	3.836e-05	6.657e-05	1.501e-05	3.93e-06	1.097e-05	2.36e-06
Alicyclobacillus vulcanalis	6.213e-05	0.00013884	0.00011119	4.79e-06	4.607e-05	2.765e-05	6.128e-05	9.685e-05	6.628e-05
Aliiarcobacter faecis	1.15e-06	9.81e-06	1.412e-05	6.097e-05	3.382e-05	0.00010691	3.33e-06	7.12e-06	5.49e-06
Aliicoccus persicus	2.22e-06	2.46e-06	0	0.00021934	0.00016527	0.00025929	9.21e-06	2.232e-05	1.809e-05
Aliidiomarina haloalkalitolerans	3.037e-05	4.462e-05	5.449e-05	0.0009964	0.00070879	0.0010917	6.779e-05	6.481e-05	4.63e-05
Aliidiomarina iranensis	8.559e-05	1.975e-05	2.425e-05	0.00382707	0.00239051	0.00137994	3.874e-05	2.356e-05	1.536e-05
Aliidiomarina maris	7.072e-05	0.00010521	9.975e-05	0.00697341	0.00589061	0.00374995	8.805e-05	0.00013847	0.00012871
Aliidiomarina minuta	5.03e-06	2.822e-05	1.449e-05	0.00255381	0.00140901	0.00254843	2.742e-05	3.22e-06	1.249e-05
Aliidiomarina sanyensis	7.79e-06	3.287e-05	1.011e-05	0.00123159	0.00096007	0.00043298	5.065e-05	9.354e-05	0.00010125
Aliidiomarina sedimenti	2.606e-05	1.891e-05	9.71e-06	0.00054484	0.00046254	0.00042583	6.34e-06	2.922e-05	4.179e-05
Aliidiomarina shirensis	2.553e-05	3.492e-05	7.22e-06	0.00154353	0.00088899	0.00042866	2.729e-05	4.588e-05	5.417e-05
Aliidiomarina soli	7.412e-05	7.01e-05	3.337e-05	0.00166433	0.00151364	0.00118263	5.374e-05	0.00011008	4.864e-05
Aliidiomarina sp. F3105	2.282e-05	3.281e-05	3.7e-05	0.00232282	0.00188828	0.00060102	9.674e-05	6.742e-05	0.00012105
Aliidiomarina taiwanensis	0.0002117	0.00022727	0.00025365	0.022302	0.019012	0.00927014	0.00017006	0.00020272	0.00017819
Aliifodinibius roseus	0.00141721	0.001807	0.0017734	0.0281574	0.0243093	0.085552	0.00260841	0.0027926	0.00257223
Aliifodinibius sediminis	5.234e-05	9.442e-05	9.268e-05	0.00126552	0.00103237	0.00400243	0.00012145	0.00017937	0.00015262
Aliifodinibius sp. ECH52	0.00045718	0.00043722	0.00037932	0.00237757	0.00212248	0.00632275	0.00046767	0.00043454	0.00058677
Aliifodinibius sp. WN023	0.000352	0.00037701	0.00034875	0.00456371	0.0037795	0.0125042	0.00041403	0.00045711	0.00042794
Aliiglaciecola lipolytica	3.415e-05	7.335e-05	5.203e-05	0.0001257	0.00018931	8.369e-05	3.309e-05	1.869e-05	1.802e-05
Aliihoeflea sp. 2WW	0.00047469	0.00060573	0.00066163	0.00046815	0.00101846	0.0019073	0.00214417	0.00220253	0.0021277
Aliiroseovarius crassostreae	9.57e-06	4.176e-05	1.629e-05	2.151e-05	3.161e-05	0.00012404	2.601e-05	1.712e-05	9.5e-06
Aliiroseovarius pelagivivens	1.137e-05	2.735e-05	1.951e-05	1.684e-05	3.472e-05	4.89e-05	5.566e-05	9.334e-05	3.434e-05
Aliiroseovarius sediminilitoris	0.00010681	0.00019698	0.00010667	4.79e-06	2.784e-05	5.205e-05	0.00067971	0.00057278	0.00078261
Aliiroseovarius sp. A6024	1.972e-05	1.84e-05	2.109e-05	4.474e-05	2.012e-05	9.914e-05	3.341e-05	1.597e-05	6.04e-06
Aliishimia ponticola	4.733e-05	3.548e-05	3.995e-05	1.131e-05	3.766e-05	5.31e-05	8.014e-05	6.074e-05	0.00013378
Aliivibrio finisterrensis	6.593e-05	2.085e-05	1.411e-05	0.00057248	0.00053977	0.00039852	6.288e-05	4.258e-05	1.331e-05
Aliivibrio fischeri	3.64e-05	4.603e-05	2.84e-05	0.00074683	0.00067932	0.0005453	9.173e-05	0.00012019	8.273e-05
Aliivibrio logei	1.559e-05	9.03e-06	1.114e-05	6.086e-05	6.64e-06	2.304e-05	3.254e-05	1.374e-05	2.213e-05
Aliivibrio salmonicida	0	0	0	0.00010589	7.13e-05	2.552e-05	0	0	0
Aliivibrio sifiae	0	0	0	4.683e-05	0.00010359	4.733e-05	8.75e-06	1.982e-05	7.37e-06
Aliivibrio sp. 1S128	0	0	0	0	0	0	0	0	0
Aliivibrio sp. EL58	0	5.11e-06	0	0	0	0	1.103e-05	2.839e-05	0
Aliivibrio wodanis	5.83e-06	4.58e-06	0	0.00014093	0.0001396	4.836e-05	0	3.43e-06	0
Alishewanella aestuarii	1.569e-05	3.717e-05	1.41e-06	0.00415565	0.00478234	0.00144231	2.438e-05	2.834e-05	9.72e-06
Alishewanella agri	2.755e-05	3.855e-05	2.472e-05	0.00089739	0.00056721	0.00034069	2.158e-05	2.965e-05	1.932e-05
Alishewanella jeotgali	5.314e-05	5.432e-05	7.516e-05	0.000158	0.0001596	7.304e-05	5.363e-05	3.549e-05	2.501e-05
Alishewanella sp. 32-51-5	0	0	9.24e-06	3.13e-06	4.437e-05	2.894e-05	0	0	8.23e-06
Alishewanella sp. 34-51-39	0	1.567e-05	1.713e-05	0.0016959	0.00225832	0.00043253	0.00019979	0.00027192	0.00020898
Alishewanella sp. HH-ZS	1.592e-05	3.184e-05	4.666e-05	0.00012785	0.0001021	0.00017997	3.986e-05	5.732e-05	1.598e-05
Alishewanella sp. WH16-1	1.62e-06	1.132e-05	7.11e-06	0.00099888	0.00060063	0.00042605	9.99e-06	2.02e-05	1.431e-05
Alistipes finegoldii	4.145e-05	5.804e-05	3.265e-05	0.00131704	0.00180566	0.00051538	8.358e-05	0.0001517	9.935e-05
Alistipes finegoldii CAG:68	2.142e-05	2.035e-05	1.902e-05	0	0	0	2.253e-05	1.832e-05	2.053e-05
Alistipes ihumii	2.639e-05	4.17e-05	4.038e-05	4.804e-05	5.196e-05	5.05e-05	5.029e-05	3.89e-05	4.388e-05
Alistipes indistinctus	8.162e-05	0.00013538	0.00019116	0.00052807	0.0007737	0.00142725	0.00028895	0.00061563	0.00042762
Alistipes inops	5.12e-06	0	0	5.416e-05	6.45e-05	0.00013873	2.17e-06	0	2.29e-06
Alistipes obesi	0	2.266e-05	0	8.33e-06	7.365e-05	9.62e-06	2.607e-05	5.583e-05	7.647e-05
Alistipes onderdonkii	2.097e-05	6.94e-05	2.881e-05	0.00010669	0.00018905	9.784e-05	4.437e-05	7.598e-05	6.62e-05
Alistipes putredinis	6.974e-05	7.043e-05	5.948e-05	0.00082975	0.00101945	0.00062548	0.00027361	0.00031333	0.00035028
Alistipes putredinis CAG:67	1.743e-05	1.99e-05	5.113e-05	1.464e-05	9.38e-06	2.48e-05	8.001e-05	5.53e-05	6.039e-05
Alistipes senegalensis	6.124e-05	0.00015272	2.72e-05	0.00047799	0.00056003	0.00053195	9.928e-05	0.00016371	5.428e-05
Alistipes shahii	2.909e-05	2.491e-05	1.589e-05	4.731e-05	8.736e-05	0.00012229	2.557e-05	4.649e-05	4.729e-05
Alistipes sp. 3BBH6	2.96e-06	2.85e-06	7.99e-06	9.967e-05	7.442e-05	4.409e-05	5.64e-06	8.97e-06	9.41e-06
Alistipes sp. 56_11	3.336e-05	3.777e-05	2.889e-05	6.26e-06	0	7.23e-06	1.201e-05	7.89e-06	0
Alistipes sp. 56_sp_Nov_56_25	9.44e-06	8.06e-06	0	1.68e-06	1.99e-06	1.032e-05	2.06e-06	4.05e-06	0
Alistipes sp. 58_9_plus	3.459e-05	4.445e-05	5.051e-05	4.515e-05	0.00034689	3.523e-05	6.135e-05	4.667e-05	5.135e-05
Alistipes sp. 5CBH24	4.072e-05	3.95e-05	3.714e-05	0.00025039	0.00023379	0.00026285	2.542e-05	4.394e-05	1.993e-05
Alistipes sp. 5CPEGH6	2.011e-05	4.158e-05	4.158e-05	4.877e-05	5.987e-05	6.021e-05	1.774e-05	2.032e-05	2.704e-05
Alistipes sp. 5CPYCFAH4	0	0	0	3.946e-05	6.278e-05	4.892e-05	2.42e-06	0	2.55e-06
Alistipes sp. 6CPBBH3	4.268e-05	5.782e-05	1.752e-05	0.00034057	0.0004472	0.00029478	3.821e-05	6.936e-05	5.255e-05
Alistipes sp. AF14-19	4.96e-06	8.45e-06	0	7.46e-06	8.8e-06	4.31e-06	1.895e-05	1.952e-05	2.66e-05
Alistipes sp. AF17-16	0	1.837e-05	7.9e-06	1.801e-05	4.829e-05	1.173e-05	7.964e-05	0.00010776	6.133e-05
Alistipes sp. AF48-12	2.985e-05	1.485e-05	9.68e-06	0.00065549	0.00060224	0.00063602	3.39e-05	5.467e-05	2.224e-05
Alistipes sp. AL-1	0	3.68e-06	0	0	1.265e-05	4.73e-06	0	0	0
Alistipes sp. An116	1.212e-05	3.219e-05	3.531e-05	3.66e-06	3.33e-06	2.83e-06	2.24e-06	2.31e-06	9.44e-06
Alistipes sp. An31A	4.666e-05	7.95e-06	8.82e-06	0.0005063	0.00053534	0.00014546	1.99e-05	2.142e-05	3.03e-06
Alistipes sp. An54	2.1e-06	0	5.42e-06	5.1e-06	9.66e-06	0	4.279e-05	2.803e-05	3.442e-05
Alistipes sp. An66	1.038e-05	0	2.48e-06	4.74e-06	0	4.16e-06	2.31e-05	3.625e-05	8.84e-06
Alistipes sp. CAG:157	0	2.57e-06	0	1.31e-05	2.835e-05	1.908e-05	6.96e-06	1.337e-05	0
Alistipes sp. CAG:268	2.714e-05	4.361e-05	3.223e-05	1.852e-05	2.584e-05	2.171e-05	7.322e-05	8.433e-05	3.434e-05
Alistipes sp. CAG:29	1.96e-06	1.766e-05	7.49e-06	0	7.61e-06	0	2.701e-05	7.467e-05	1.895e-05
Alistipes sp. CAG:435	2.9e-05	5.455e-05	1.916e-05	0.00018839	0.00011175	0.00016096	6.841e-05	7.565e-05	5.654e-05
Alistipes sp. CAG:514	0	7.01e-06	0	1.29e-06	5.58e-06	2.98e-06	7.23e-06	4.34e-06	0
Alistipes sp. CAG:53	0	0	0	0	0	4.58e-06	0	0	0
Alistipes sp. CAG:831	2.789e-05	4.193e-05	4.858e-05	0.00018612	0.00075057	0.00028691	5.286e-05	0.00014479	0.00010633
Alistipes sp. CHKCI003	4.131e-05	7.696e-05	5.66e-05	6.041e-05	2.475e-05	5.593e-05	9.631e-05	8.085e-05	9.125e-05
Alistipes sp. HGB5	9.73e-06	1.966e-05	3.014e-05	0.00014053	0.00013292	0.00015772	5.17e-05	4.251e-05	3.635e-05
Alistipes sp. Marseille-P2431	1.242e-05	3.304e-05	2.613e-05	0.00051732	0.00046931	0.00037849	2.224e-05	2.321e-05	1.596e-05
Alistipes sp. Marseille-P5061	0	0	0	4.085e-05	2.363e-05	1.797e-05	7.82e-06	0	0
Alistipes sp. Marseille-P5997	8.8e-06	0	0	3.73e-06	0	9.01e-06	2.833e-05	1.725e-05	1.362e-05
Alistipes sp. ZOR0009	0.00015511	0.00013822	7.937e-05	0.00110894	0.0013157	0.0013434	0.00013843	0.00030817	0.00021776
Alistipes sp. cv1	0	3.7e-06	0	0	3.85e-06	0	8.98e-06	1.696e-05	1.05e-05
Alistipes timonensis	2.699e-05	3.061e-05	9.83e-06	4.577e-05	2.245e-05	0.00011248	1.016e-05	1.381e-05	7.31e-06
Aliterella atlantica	0.00037775	0.00055472	0.00050487	3.048e-05	5.183e-05	0.00014983	0.00060011	0.0005384	0.00059636
Alkalibacillus haloalkaliphilus	4.47e-06	6.23e-06	4.84e-06	0.00017647	0.00013183	0.00033677	2.949e-05	3.096e-05	5.431e-05
Alkalibacter saccharofermentans	5.249e-05	6.335e-05	3.961e-05	0.00050546	0.00092891	0.00058407	7.664e-05	9.501e-05	0.00010135
Alkalibacterium gilvum	0.00012034	0.00017402	0.00012457	0.00295146	0.00444033	0.00325862	0.00017421	0.00018485	0.00010678
Alkalibacterium olivapovliticus	8.674e-05	0.00013849	9.461e-05	0.00180867	0.00175084	0.00196486	6.75e-05	6.98e-05	9.581e-05
Alkalibacterium pelagium	3.678e-05	4.917e-05	2.5e-05	0.00077193	0.00062297	0.00070129	3.521e-05	3.754e-05	1.24e-05
Alkalibacterium putridalgicola	9.234e-05	6.555e-05	1.695e-05	0.00147386	0.00152077	0.00125873	5.536e-05	3.266e-05	9.224e-05
Alkalibacterium sp. 20	2.209e-05	1.222e-05	4.419e-05	0.00068388	0.00089626	0.00075189	4.51e-05	5.451e-05	4.624e-05
Alkalibacterium sp. AK22	2.694e-05	2.292e-05	2.729e-05	0.00030004	0.00025648	0.00030146	1.497e-05	2.876e-05	2.712e-05
Alkalibacterium subtropicum	8.577e-05	9.965e-05	7.756e-05	0.00156208	0.00164549	0.00160911	5.268e-05	7.134e-05	4.738e-05
Alkalibacterium thalassium	4.201e-05	7.088e-05	3.562e-05	0.00097055	0.00085601	0.00094444	5.433e-05	7.691e-05	5.899e-05
Alkalibaculum bacchi	0.0002283	0.00037785	0.00023387	0.00490992	0.0106407	0.00596737	0.00024814	0.00036741	0.00030661
Alkalicoccus saliphilus	1.129e-05	0	5.2e-06	6.592e-05	3.618e-05	6.712e-05	0	0	7.82e-06
Alkaliflexus imshenetskii	0.00063742	0.00063529	0.00044109	0.00240665	0.00205547	0.00271539	0.00091945	0.0010511	0.00089065
Alkalilimnicola ehrlichii	0.00261273	0.00357342	0.00279883	0.0192093	0.0197425	0.0665332	0.00682007	0.00560755	0.00443367
Alkalimonas amylolytica	7.497e-05	3.144e-05	1.91e-05	7.093e-05	6.104e-05	0.0001707	8.09e-05	8.427e-05	8.755e-05
Alkalinema sp. CACIAM 70d	0.0004189	0.00048658	0.00046818	2.37e-05	4.836e-05	8.049e-05	0.0003567	0.00026284	0.00029929
Alkaliphilus metalliredigens	0.00013767	0.00023661	0.000143	0.00246571	0.00486307	0.00313471	0.00018177	0.00027036	0.0001846
Alkaliphilus oremlandii	0.00050987	0.000535	0.00029537	0.00462699	0.0115424	0.00779355	0.00044275	0.00057272	0.00043223
Alkaliphilus peptidifermentans	0.00014596	0.00018405	0.00010701	0.00133081	0.00215473	0.00142508	0.00012523	0.0002124	0.00020299
Alkaliphilus sp.	2.706e-05	2.694e-05	5.787e-05	0.00044512	0.00093844	0.00086312	8.998e-05	0.00011038	7.766e-05
Alkaliphilus transvaalensis	4.155e-05	5.725e-05	2.678e-05	0.00052366	0.00090953	0.00076207	4.553e-05	8.272e-05	5.508e-05
Alkalispirillum mobile	0.00020646	0.00023379	0.00026734	0.0020725	0.00180018	0.00460359	0.00043964	0.00049314	0.00043487
Alkalispirochaeta alkalica	5.43e-06	2.278e-05	1.847e-05	2.962e-05	1.282e-05	2.048e-05	6.12e-06	2.007e-05	4.559e-05
Alkalispirochaeta americana	6.146e-05	8.39e-05	9.718e-05	3.578e-05	3.609e-05	4.276e-05	0.00013618	0.00012858	9.513e-05
Alkalispirochaeta odontotermitis	0.0002203	0.00025144	0.00027874	0.00016156	0.00028347	0.00085146	0.00024283	0.0003067	0.00022036
Alkalispirochaeta sphaeroplastigenens	3.889e-05	4.144e-05	3.998e-05	0.00015625	0.00032825	0.00065089	2.835e-05	3.996e-05	3.553e-05
Alkalitalea saponilacus	0.00046157	0.00075889	0.00048579	0.00676646	0.00514391	0.00742017	0.00059204	0.00079201	0.00074417
Alkanindiges illinoisensis	5.441e-05	8.089e-05	7.463e-05	0.00049658	0.00031971	0.00053531	9.019e-05	0.00015097	5.913e-05
Alkanindiges sp. H1	1.308e-05	4.372e-05	7.215e-05	0.00024068	0.00021461	0.00017222	3.925e-05	1.143e-05	9.17e-06
Allisonella histaminiformans	7.06e-06	5.55e-06	0	0	0	0	8.91e-06	9.18e-06	2.815e-05
Alloactinosynnema album	0.00163628	0.00198481	0.00181516	7.848e-05	0.00011089	0.00018345	0.00098331	0.0008389	0.00088145
Alloactinosynnema iranicum	0.0015642	0.00198249	0.00194359	0.00015546	0.0002044	0.00049959	0.00075153	0.00165323	0.00099038
Alloactinosynnema sp. L-07	0.00193103	0.00218157	0.00237398	4.961e-05	0.00012675	0.00029353	0.00112163	0.00147459	0.00122715
Allobaculum stercoricanis	0	0	0	5.4e-06	2.337e-05	4.16e-06	0	0	0
Allochromatium vinosum	0.00016966	0.00027184	0.00021014	0.00055765	0.0005299	0.00122059	0.00095126	0.00095504	0.0010319
Allochromatium warmingii	4.344e-05	0.00011921	0.00010478	9.748e-05	0.00013113	0.00055134	0.00017437	0.00023803	0.00020982
Allofrancisella inopinata	0	3.99e-06	0	0	0	0	0	0	0
Allofustis seminis	9.986e-05	7.799e-05	5.2e-05	0.00203769	0.00263226	0.00235268	7.567e-05	0.00011155	0.00012765
Alloiococcus otitis	2.02e-05	8.082e-05	2.455e-05	0.00076054	0.000843	0.00071402	4.347e-05	5.78e-05	2.662e-05
Allokutzneria albata	0.00117733	0.00131296	0.00162902	6.861e-05	9.654e-05	0.000155	0.00095948	0.00088962	0.00094532
Allokutzneria sp. NRRL B-24872	0.0003216	0.00038346	0.00038169	2.154e-05	6.183e-05	5.228e-05	0.00020856	0.00017367	0.00020739
Allomyces macrogynus	4.577e-05	6.445e-05	6.25e-05	5.24e-06	5.635e-05	0.00011809	3.823e-05	7.326e-05	5.122e-05
Allonocardiopsis opalescens	0.00424513	0.00428675	0.0049903	0.00154465	0.00190342	0.00270201	0.00244037	0.0022845	0.00269945
Alloprevotella rava	9.98e-06	3.92e-06	0	0.00028506	0.00052253	0.00047227	0	0	0
Alloprevotella sp.	2.839e-05	1.02e-05	1.128e-05	0.00024298	0.00022079	0.00017127	2.426e-05	8.377e-05	3.754e-05
Alloprevotella sp. E39	1.289e-05	4.199e-05	2.56e-06	0.00031205	0.0004011	0.00023896	1.939e-05	3.266e-05	1.028e-05
Alloprevotella sp. OH1205_COT-284	0	0	0	1.238e-05	5.157e-05	2.402e-05	5.02e-06	4.98e-06	0
Alloprevotella tannerae	0	8.54e-06	3.95e-06	0.00031938	0.00034335	0.00072025	4.437e-05	2.27e-05	3.106e-05
Allosalinactinospora lopnorensis	0.00042789	0.00058489	0.0006347	0.00029155	0.00078721	0.00178878	0.00047908	0.00040689	0.00064668
Alloscardovia macacae	0	0	7.5e-06	0	0	0	0	0	0
Alloscardovia omnicolens	0	1.85e-06	5.33e-06	0	0	4.26e-06	2.004e-05	6.7e-06	1.05e-06
Alloscardovia sp. HMSC034E08	0	0	0	0	0	0	0	0	0
Alphaproteobacteria bacterium	0.871518	1.05378	1.20552	0.0604447	0.116476	0.21678	0.932994	0.939457	0.797528
Alphaproteobacteria bacterium 13_1_20CM_3_64_12	0.00094763	0.00126207	0.00149908	3.766e-05	0.00017368	0.00025181	0.00099562	0.00081309	0.0008783
Alphaproteobacteria bacterium 13_1_20CM_4_65_11	0.0003281	0.00043328	0.00044079	1.749e-05	7.307e-05	9.277e-05	0.0003795	0.00032539	0.00027065
Alphaproteobacteria bacterium 13_2_20CM_2_64_7	0.0114377	0.0134784	0.014948	0.00084949	0.00127708	0.00237558	0.0115232	0.0107436	0.00859076
Alphaproteobacteria bacterium 32-64-14	0.00111824	0.00149054	0.00152239	4.879e-05	0.00013701	0.00033236	0.00297608	0.00470688	0.00339269
Alphaproteobacteria bacterium 33-17	2.664e-05	4.555e-05	1.333e-05	0.00014268	0.00018312	0.00010493	7.399e-05	7.583e-05	2.051e-05
Alphaproteobacteria bacterium 40-19	3.42e-06	2.69e-06	0	1.149e-05	0	2.107e-05	1.034e-05	5.41e-06	0
Alphaproteobacteria bacterium 41-28	9.716e-05	0.00010361	0.00014085	1.314e-05	3.095e-05	5.857e-05	0.00017861	0.00019744	0.00017915
Alphaproteobacteria bacterium 43-37	8.77e-06	3.725e-05	4.536e-05	3.305e-05	8.36e-06	2.55e-05	3.796e-05	2.923e-05	5.435e-05
Alphaproteobacteria bacterium 46_93_T64	0.00019382	0.00027628	0.00024173	7.733e-05	9.963e-05	0.00017493	0.00038643	0.00036305	0.00044521
Alphaproteobacteria bacterium 62-8	0.0366242	0.0448474	0.041722	0.00294197	0.00466368	0.0115422	0.0849241	0.107481	0.0951772
Alphaproteobacteria bacterium 64-11	0.0849622	0.0980643	0.0974819	0.00461548	0.00768333	0.0174	0.0682398	0.0791032	0.0695319
Alphaproteobacteria bacterium 64-6	4.364e-05	8.8e-05	8.278e-05	0	0	1.756e-05	0.0001195	0.00015832	0.00010768
Alphaproteobacteria bacterium 65-37	0.00278039	0.00379532	0.00464819	0.00019542	0.00061842	0.00110391	0.00330733	0.0037011	0.00318756
Alphaproteobacteria bacterium 65-7	0.014744	0.0167852	0.016624	0.00079798	0.00138546	0.00308559	0.0100536	0.0114007	0.0105335
Alphaproteobacteria bacterium AO1-B	0	0	1.207e-05	0	0	0	9.62e-06	7.89e-06	5.38e-06
Alphaproteobacteria bacterium BRH_c36	0.00035278	0.00051583	0.00039793	6.878e-05	0.00013061	0.00010727	0.00094039	0.00098508	0.00075274
Alphaproteobacteria bacterium CG11_big_fil_rev_8_21_14_0_20_39_49	6.468e-05	0.00017229	8.128e-05	0.00050426	0.00045534	0.00021524	0.00013332	0.0001956	0.00010535
Alphaproteobacteria bacterium CG11_big_fil_rev_8_21_14_0_20_44_7	2.555e-05	3.437e-05	4.464e-05	1.41e-06	7.98e-06	2.195e-05	2.802e-05	3.159e-05	2.001e-05
Alphaproteobacteria bacterium CG1_02_46_17	5.263e-05	5.273e-05	4.462e-05	3.829e-05	4.444e-05	0.0001474	8.3e-05	8.498e-05	5.919e-05
Alphaproteobacteria bacterium CG_4_10_14_0_2_um_filter_63_37	4.759e-05	5.403e-05	2.338e-05	0.00017207	8.993e-05	0.00031585	1.372e-05	3.265e-05	7.293e-05
Alphaproteobacteria bacterium CG_4_10_14_0_8_um_filter_37_21	2.66e-06	0	0	0.00013949	0.00022549	0.00017439	0	4.64e-06	9.44e-06
Alphaproteobacteria bacterium CG_4_10_14_0_8_um_filter_53_9	8.994e-05	0.00014346	0.00011896	1.789e-05	2.7e-06	1.982e-05	0.0002088	0.00047846	0.00020767
Alphaproteobacteria bacterium CG_4_9_14_3_um_filter_47_13	2.518e-05	1.545e-05	3.081e-05	0.00015646	0.00010735	0.00023149	8.927e-05	0.00010022	9.686e-05
Alphaproteobacteria bacterium GWF2_58_20	0.00010189	9.589e-05	0.00022219	9.48e-06	1.66e-05	4.25e-05	0.00014658	0.00026017	0.00028986
Alphaproteobacteria bacterium HGW-Alphaproteobacteria-1	3.142e-05	3.74e-05	2.475e-05	9.88e-05	0.00011868	0.00037735	5.174e-05	1.325e-05	9.42e-06
Alphaproteobacteria bacterium HGW-Alphaproteobacteria-10	6.861e-05	0.00017001	0.00012772	8.35e-06	2.144e-05	4.278e-05	0.00028519	0.00023433	0.00029261
Alphaproteobacteria bacterium HGW-Alphaproteobacteria-11	0.00299602	0.00357093	0.00328923	0.00034931	0.00062456	0.00114747	0.0129699	0.0152466	0.0143931
Alphaproteobacteria bacterium HGW-Alphaproteobacteria-12	0.00390162	0.00553585	0.00448622	0.00039918	0.00068495	0.00166575	0.0176952	0.0192963	0.0189913
Alphaproteobacteria bacterium HGW-Alphaproteobacteria-13	5.963e-05	9.218e-05	0.00011222	2.896e-05	5.83e-05	9.106e-05	0.00011324	6.857e-05	5.672e-05
Alphaproteobacteria bacterium HGW-Alphaproteobacteria-14	8.24e-06	2.193e-05	3.287e-05	3.3e-06	0	1.061e-05	2.186e-05	6.22e-05	4.028e-05
Alphaproteobacteria bacterium HGW-Alphaproteobacteria-15	8.81e-06	2.187e-05	2.429e-05	0	0	0	0	0	3.94e-06
Alphaproteobacteria bacterium HGW-Alphaproteobacteria-16	0.00025458	0.00026881	0.00033767	0.00043299	0.00042309	0.00094772	0.00035359	0.00034407	0.00022663
Alphaproteobacteria bacterium HGW-Alphaproteobacteria-17	4.317e-05	2.599e-05	2.222e-05	9.6e-07	4.54e-06	1.872e-05	6.844e-05	6.159e-05	1.062e-05
Alphaproteobacteria bacterium HGW-Alphaproteobacteria-18	4.522e-05	2.369e-05	7.191e-05	0	1.164e-05	1.628e-05	5.441e-05	0.00012735	7.375e-05
Alphaproteobacteria bacterium HGW-Alphaproteobacteria-2	6.202e-05	5.023e-05	1.546e-05	7.93e-06	3.495e-05	0.00010393	1.998e-05	1.92e-05	6.313e-05
Alphaproteobacteria bacterium HGW-Alphaproteobacteria-3	0.00115441	0.00158007	0.00138759	0.00015729	0.00021305	0.00057427	0.00498524	0.00596302	0.00581317
Alphaproteobacteria bacterium HGW-Alphaproteobacteria-4	3.195e-05	7.213e-05	8.949e-05	9.11e-06	0	5.786e-05	6.085e-05	0.00010997	0.00014084
Alphaproteobacteria bacterium HGW-Alphaproteobacteria-5	0.00023783	0.0003838	0.00028174	5.346e-05	3.506e-05	0.00016789	0.00089987	0.00105267	0.00112053
Alphaproteobacteria bacterium HGW-Alphaproteobacteria-6	7.001e-05	8.916e-05	5.435e-05	9.09e-06	0	7.38e-06	0.00014361	0.00015208	0.00018529
Alphaproteobacteria bacterium HGW-Alphaproteobacteria-7	3.994e-05	3.778e-05	6.297e-05	2.43e-06	0	7.1e-06	2.017e-05	2.874e-05	1.295e-05
Alphaproteobacteria bacterium HGW-Alphaproteobacteria-8	5.719e-05	5.061e-05	7.075e-05	1.64e-06	2.418e-05	4.63e-05	3.564e-05	5.511e-05	5.003e-05
Alphaproteobacteria bacterium MarineAlpha10_Bin1	0.00037733	0.00052157	0.00052903	2.112e-05	8.884e-05	0.00011793	0.00053446	0.00059855	0.00054267
Alphaproteobacteria bacterium MarineAlpha10_Bin2	0.00068522	0.00088397	0.00091811	5.442e-05	0.00013105	0.00028577	0.00081872	0.00086452	0.00095036
Alphaproteobacteria bacterium MarineAlpha11_Bin1	0.00043932	0.00059085	0.00049055	7.804e-05	0.00017962	0.00027331	0.00067438	0.00075121	0.00052546
Alphaproteobacteria bacterium MarineAlpha12_Bin1	0.00016137	0.00019255	0.00020422	4.17e-06	1.736e-05	3.006e-05	0.00022215	0.00021417	0.00016162
Alphaproteobacteria bacterium MarineAlpha1_Bin1	0.00020925	0.00023798	0.00035115	9.644e-05	0.00013333	0.00031808	0.00034331	0.00027257	0.00030949
Alphaproteobacteria bacterium MarineAlpha2_Bin1	0.0001021	9.836e-05	0.00014509	1.235e-05	1.042e-05	1.562e-05	7.566e-05	8.218e-05	6.435e-05
Alphaproteobacteria bacterium MarineAlpha3_Bin1	5.673e-05	9.673e-05	8.991e-05	0	0	5.52e-06	0.00012672	0.00018003	0.0001391
Alphaproteobacteria bacterium MarineAlpha3_Bin2	0.00010276	0.00015932	7.601e-05	2.769e-05	2.926e-05	9.712e-05	0.00021661	0.00016984	0.00014675
Alphaproteobacteria bacterium MarineAlpha3_Bin3	0.0005178	0.00064834	0.00045168	1.886e-05	0.00010129	0.00015766	0.00077308	0.00075021	0.00073428
Alphaproteobacteria bacterium MarineAlpha3_Bin4	0.00013514	0.0002506	0.00020758	2.264e-05	7.21e-05	0.00016353	0.00042319	0.00040903	0.00034082
Alphaproteobacteria bacterium MarineAlpha3_Bin5	7.03e-06	3.431e-05	3.821e-05	0	1.223e-05	3.471e-05	3.282e-05	3.18e-05	5.413e-05
Alphaproteobacteria bacterium MarineAlpha3_Bin6	0.00020064	0.0003612	0.00026971	4.778e-05	8.121e-05	0.00016342	0.00030313	0.00033204	0.00039993
Alphaproteobacteria bacterium MarineAlpha3_Bin7	0.00031048	0.00033376	0.00048605	1.974e-05	7.98e-05	0.00014402	0.00054408	0.0006153	0.00053805
Alphaproteobacteria bacterium MarineAlpha4_Bin2	0.00062576	0.00068482	0.00083553	7.137e-05	0.0001446	0.00022909	0.00069732	0.00063876	0.00066553
Alphaproteobacteria bacterium MarineAlpha5_Bin1	0	0	0	0	9.9e-06	0	9.58e-06	3.03e-05	0
Alphaproteobacteria bacterium MarineAlpha5_Bin12	0	0	0	1.485e-05	2.409e-05	3.855e-05	0	0	0
Alphaproteobacteria bacterium MarineAlpha5_Bin5	4.49e-06	7.04e-06	0	2.813e-05	1.659e-05	2.346e-05	0	3.93e-06	4.01e-06
Alphaproteobacteria bacterium MarineAlpha5_Bin9	5.99e-06	1.57e-06	0	2.77e-06	3.27e-06	3.2e-06	0	6.98e-06	3.57e-06
Alphaproteobacteria bacterium MarineAlpha6_Bin1	6.43e-06	2.643e-05	3.22e-06	0	0	1.29e-06	4.09e-06	1.609e-05	5.74e-06
Alphaproteobacteria bacterium MarineAlpha6_Bin2	9.68e-06	5.55e-06	9.59e-06	4.159e-05	0.00020509	8.54e-05	0	3.638e-05	3.3e-05
Alphaproteobacteria bacterium MarineAlpha6_Bin3	0	0	0	2.72e-06	0	0	0	0	7.02e-06
Alphaproteobacteria bacterium MarineAlpha7_Bin1	0	0	4.21e-06	0	0	0	0	3.67e-06	0
Alphaproteobacteria bacterium MarineAlpha8_Bin1	1.548e-05	1.123e-05	1.345e-05	0.00019022	0.00025341	0.00019828	4.38e-06	3.76e-06	8.15e-06
Alphaproteobacteria bacterium MarineAlpha9_Bin1	1.592e-05	1.162e-05	2.166e-05	0	0	2.43e-06	2.57e-06	4.97e-06	1.017e-05
Alphaproteobacteria bacterium MarineAlpha9_Bin2	0	0	0	0	0	0	0	1.836e-05	0
Alphaproteobacteria bacterium MarineAlpha9_Bin3	4.26e-06	1.34e-05	2.14e-06	3.441e-05	0	1.731e-05	2.724e-05	0	3.68e-05
Alphaproteobacteria bacterium MarineAlpha9_Bin5	6.313e-05	7.143e-05	9.918e-05	1.029e-05	0	8.13e-06	7.98e-05	5.222e-05	7.354e-05
Alphaproteobacteria bacterium MarineAlpha9_Bin6	0.00013022	0.00018699	0.00012216	0.00012848	0.00015466	0.00033319	9.743e-05	0.00015251	0.00014272
Alphaproteobacteria bacterium MarineAlpha9_Bin7	0.00017036	0.00015996	0.00016784	4.15e-06	1.52e-05	6.179e-05	0.00023213	0.00025048	0.00017854
Alphaproteobacteria bacterium PA1	7.967e-05	8.1e-05	7.821e-05	7.583e-05	6.393e-05	4.815e-05	7.106e-05	4.803e-05	3.413e-05
Alphaproteobacteria bacterium PA2	0.00042498	0.00064462	0.00049006	3.242e-05	7.575e-05	0.0001189	0.00050297	0.0006163	0.00040693
Alphaproteobacteria bacterium PA3	0.00026044	0.00037728	0.00022586	2.151e-05	2.514e-05	4e-05	0.00035813	0.00037186	0.00027812
Alphaproteobacteria bacterium PA4	7.967e-05	9.357e-05	7.481e-05	3.8e-06	4.044e-05	3.465e-05	9.413e-05	8.922e-05	0.00010275
Alphaproteobacteria bacterium RBG_16_42_14	1.97e-05	1.668e-05	1.519e-05	0	0	0	1.672e-05	5.3e-06	2.71e-06
Alphaproteobacteria bacterium RBG_16_64_48	0.00367543	0.00396728	0.00375638	0.00022871	0.00038166	0.00066242	0.00403679	0.0043403	0.00325513
Alphaproteobacteria bacterium RIFCSPHIGHO2_02_FULL_46_13	2.454e-05	2.895e-05	3.098e-05	1.251e-05	6.168e-05	2.057e-05	0.00021109	0.0002268	0.00022506
Alphaproteobacteria bacterium RIFCSPHIGHO2_12_FULL_45_9	0	0	0	0	0	0	2.159e-05	0	0
Alphaproteobacteria bacterium RIFCSPHIGHO2_12_FULL_63_12	0.0006613	0.00074612	0.00062016	3.692e-05	4.545e-05	0.00022176	0.00125605	0.00150125	0.00162851
Alphaproteobacteria bacterium RIFCSPHIGHO2_12_FULL_66_14	0.0020923	0.00293144	0.0037018	0.0001977	0.00047862	0.00096038	0.00170873	0.00194821	0.00172786
Alphaproteobacteria bacterium RIFCSPLOWO2_01_FULL_45_8	0	0	0	0	0	2.23e-06	7.08e-06	0	6.21e-06
Alphaproteobacteria bacterium RIFCSPLOWO2_02_42_7	0	0	0	0	0	0	0	0	0
Alphaproteobacteria bacterium RIFCSPLOWO2_02_FULL_43_54	9.36e-06	4.782e-05	2.345e-05	0	0	0	7.94e-06	4.09e-06	4.18e-06
Alphaproteobacteria bacterium RIFCSPLOWO2_12_FULL_40_11	1.56e-06	4.91e-06	1.075e-05	0	0	2.5e-06	2.611e-05	2.029e-05	1.386e-05
Alphaproteobacteria bacterium RIFOXYD12_FULL_60_8	7.977e-05	0.0001724	9.558e-05	1.274e-05	9.827e-05	5.797e-05	0.00041275	0.00039822	0.00046663
Alphaproteobacteria bacterium SYSU XM001	0.00056214	0.00100699	0.00085759	4.31e-05	0.00014327	0.00026682	0.00182377	0.00231033	0.00197006
Alphaproteobacteria bacterium TMED194	4.63e-06	1.169e-05	2.84e-05	4.58e-06	9.39e-06	0.0001094	5.328e-05	1.922e-05	1.501e-05
Alphaproteobacteria bacterium TMED199	2.06e-05	1.392e-05	4.095e-05	1.186e-05	1.961e-05	3.021e-05	2.85e-05	2.982e-05	3.48e-05
Alphaproteobacteria bacterium TMED62	0	0	6.2e-06	6.88e-06	5.688e-05	0.00010531	0	5.41e-06	0
Alphaproteobacteria bacterium TMED87	2.563e-05	7.293e-05	7.142e-05	0	2e-06	9.91e-06	5.656e-05	2.901e-05	2.561e-05
Alphaproteobacteria bacterium TMED89	0	0	0	0	0	0	1.731e-05	2.291e-05	1.822e-05
Alphaproteobacteria bacterium TMED93	5.42e-06	4.771e-05	2.267e-05	1.767e-05	1.9e-06	1.85e-06	1.704e-05	1.007e-05	9.03e-06
Alphaproteobacteria bacterium WS11	0.00010993	0.00018344	0.00018992	0.00014003	0.00024527	0.00046669	0.00034581	0.0004211	0.0004847
Alphaproteobacteria virus phiJl001	4.993e-05	9.65e-06	1.132e-05	0	0	5.54e-06	5.688e-05	2.646e-05	6.611e-05
Alsobacter sp. SH9	0.00111393	0.00112664	0.00134655	4.334e-05	0.00017509	0.00022403	0.00092221	0.00097303	0.0010414
Altererythrobacter atlanticus	0.00591329	0.00584265	0.00594206	0.0005962	0.00134456	0.00204465	0.00828535	0.0086598	0.0079898
Altererythrobacter dongtanensis	0.00261167	0.00230626	0.00228595	0.00010611	0.00034175	0.00061351	0.00216454	0.00205088	0.00176489
Altererythrobacter epoxidivorans	0.00063059	0.00059908	0.00071906	6.525e-05	0.0001483	0.00021638	0.00079368	0.00081892	0.00046858
Altererythrobacter ishigakiensis	5.57e-05	7.354e-05	4.31e-05	3.09e-06	4.56e-06	1.386e-05	8.388e-05	0.00012321	5.649e-05
Altererythrobacter lutipelagi	0.0001729	0.00017894	0.00025551	5.64e-06	2.312e-05	7.173e-05	0.0003391	0.0003655	0.00020199
Altererythrobacter mangrovi	0.00172156	0.0017636	0.00204205	9.576e-05	0.00032055	0.0004134	0.00136634	0.00126514	0.00119577
Altererythrobacter marensis	0.00093943	0.00084788	0.00087676	0.00010183	0.00019866	0.00022487	0.00148525	0.00140298	0.00135036
Altererythrobacter namhicola	0.00146484	0.00149368	0.00164274	0.00012525	0.00036454	0.00039243	0.00251129	0.00232107	0.00235273
Altererythrobacter rigui	0.00826698	0.00800782	0.00756095	0.00043191	0.00205692	0.00251495	0.00542678	0.00502903	0.00433463
Altererythrobacter sp. 66-12	0.0103695	0.0101112	0.00993032	0.00071575	0.00183851	0.00279906	0.0147785	0.013243	0.0126337
Altererythrobacter sp. AY-3R	0.00094215	0.00084194	0.00108154	0.00080955	0.00078143	0.00074968	0.00133574	0.0012501	0.00129001
Altererythrobacter sp. B11	0.00551708	0.00543869	0.00560229	0.00040615	0.00103858	0.0016553	0.00820506	0.00765187	0.00752238
Altererythrobacter sp. BPTF-M16	0.00016276	0.00016219	0.0001454	7.02e-06	2.349e-05	2.976e-05	0.00010001	0.00011347	0.00011758
Altererythrobacter sp. Ery1	0.00050768	0.00051074	0.00062169	0.00429896	0.00363517	0.00134427	0.0007624	0.0005855	0.00065862
Altererythrobacter sp. Ery12	0.00044311	0.00036704	0.00039428	5.32e-05	8.668e-05	0.00016146	0.00056962	0.00051787	0.00049613
Altererythrobacter sp. FM1	6.2e-06	8.76e-06	9.47e-06	0	3.15e-06	0	2.483e-05	2.912e-05	2.011e-05
Altererythrobacter sp. HME9302	0.00018905	0.00027305	0.00022452	4.719e-05	0.0001068	0.00020187	0.00057027	0.00093202	0.00077255
Altererythrobacter sp. HN-Y73	0.00126767	0.00093521	0.00113279	0.0001187	0.00015167	0.00031543	0.0014783	0.00162347	0.00173546
Altererythrobacter sp. MH-B5	0.00143447	0.00157443	0.00145205	0.00016239	0.00033436	0.00066248	0.00167717	0.00159283	0.00194142
Altererythrobacter sp. NS1	0.00051121	0.00050411	0.00070158	2.294e-05	5.923e-05	0.0001818	0.0006049	0.00061124	0.00061341
Altererythrobacter sp. Root672	0.0165526	0.0150626	0.0159449	0.00091563	0.00264199	0.00406457	0.0181011	0.0164483	0.0152306
Altererythrobacter sp. SSKS-13	0.00191779	0.00192004	0.00221872	0.00037299	0.00065568	0.00112283	0.00262878	0.00260862	0.00260703
Altererythrobacter sp. XM-24bin4	7.782e-05	9.511e-05	2.539e-05	2.004e-05	3.012e-05	5.967e-05	8.639e-05	8.034e-05	5.263e-05
Altererythrobacter sp. ZODW24	0.00085681	0.00079576	0.00071615	4.661e-05	0.00013051	0.00016981	0.00094993	0.00071879	0.00074828
Altererythrobacter troitsensis	0.00098724	0.00113652	0.00104645	7.281e-05	0.00010976	0.00032822	0.00096914	0.00090299	0.0007914
Altererythrobacter xiamenensis	0.00026384	0.00021887	0.0002995	5.29e-06	5.396e-05	5.36e-05	0.0003734	0.00037514	0.00037644
Altererythrobacter xinjiangensis	0.00383827	0.00362736	0.00414939	0.00027402	0.00064196	0.00103886	0.0047643	0.0048635	0.00485321
Alteribacillus bidgolensis	0	3.97e-06	0	0.00010693	0.00018036	4.411e-05	0	1.925e-05	0
Alteribacillus iranensis	2.489e-05	2.672e-05	2.94e-05	0.00012974	0.0001577	0.00027339	1.002e-05	1.325e-05	4.8e-06
Alteribacillus persepolensis	0.00010789	9.33e-05	0.00010765	3.982e-05	0.00016064	0.00011588	8.227e-05	7.232e-05	6.161e-05
Alterileibacterium massiliense	4.2e-06	8.77e-06	1.933e-05	2.112e-05	6.333e-05	2.536e-05	4.62e-06	0	0
Alternaria alternata complex	2.41e-06	3.57e-06	2.937e-05	0	0	8.41e-06	2.723e-05	5.313e-05	5.114e-05
Alternaria arborescens	0	0	0	0	2.275e-05	9.27e-06	3.93e-06	0	0
Alteromonadaceae bacterium	0.00052515	0.00038493	0.00036949	0.00244997	0.00141237	0.00190436	0.00028006	0.00038116	0.00017456
Alteromonadaceae bacterium 2052S.S.stab0a.01	0.00089693	0.00091449	0.00072442	0.00568236	0.00311248	0.00606264	0.00076873	0.00086599	0.00097045
Alteromonadaceae bacterium ALS 81	1.929e-05	2.034e-05	1.196e-05	2.02e-05	1.81e-05	6.04e-06	3.067e-05	4.157e-05	7.25e-05
Alteromonadaceae bacterium Bs31	0.00049034	0.00044159	0.00042147	0.0035016	0.00182671	0.003869	0.0003766	0.00049984	0.00037084
Alteromonadaceae bacterium M269	0.00017735	0.0001537	0.00017806	0.00012745	0.0001288	0.00010452	0.00022524	0.00020989	0.00015391
Alteromonadaceae bacterium TMED101	0	0	0	0.00015406	2.087e-05	0.00010501	0	5.89e-06	0
Alteromonadaceae bacterium TMED7	0	4.61e-06	0	3.02e-06	1.19e-06	0	0	2.54e-06	2.59e-06
Alteromonadaceae bacterium XY-R5	0.00010771	5.299e-05	5.113e-05	5.293e-05	5.607e-05	7.632e-05	5.34e-05	6.439e-05	9.473e-05
Alteromonadales bacterium BS08	0.00054596	0.00074465	0.00051158	0.00503436	0.00285827	0.00349369	0.00035129	0.00038751	0.00035068
Alteromonadales bacterium alter-6D02	1.43e-06	1.545e-05	1.552e-05	9.569e-05	5.827e-05	3.932e-05	2.044e-05	6.774e-05	4.304e-05
Alteromonas abrolhosensis	0	0	0	0	0	0	4.31e-06	8.87e-06	1.813e-05
Alteromonas aestuariivivens	1.688e-05	2.861e-05	8.46e-06	2.105e-05	2.728e-05	1.795e-05	6.978e-05	0.00014416	0.00010576
Alteromonas australica	0	8.07e-06	9.34e-06	0.00036253	0.00017281	9.66e-05	2.041e-05	0	0
Alteromonas confluentis	4.688e-05	2.757e-05	1.1e-05	5.371e-05	6.45e-06	1.262e-05	7.2e-06	3.167e-05	1.837e-05
Alteromonas facilis	4.65e-05	7.041e-05	5.123e-05	4.428e-05	7.938e-05	6.413e-05	6.768e-05	4.949e-05	4.714e-05
Alteromonas flava	3.75e-06	2.791e-05	1.182e-05	0.00039794	0.00020314	0.00037425	1.569e-05	1.174e-05	7.23e-06
Alteromonas gracilis	1.613e-05	1.902e-05	2.69e-06	2.099e-05	4.778e-05	2.236e-05	1.141e-05	1.879e-05	3.362e-05
Alteromonas indica	5.38e-06	1.44e-05	2.69e-06	1.51e-06	0	5.43e-06	0	1.365e-05	2.18e-06
Alteromonas lipolytica	7.815e-05	0.00012701	0.00014563	0.00065765	0.00058912	0.00082576	0.00014065	0.00016018	0.00019309
Alteromonas macleodii	0.00056008	0.00015263	0.00013249	0.0016613	0.00133901	0.00093753	0.00014321	0.00021222	0.00021871
Alteromonas marina	1.495e-05	2.96e-06	2.84e-06	0.00198043	0.00171811	0.00046476	0	0	0
Alteromonas mediterranea	9.195e-05	0.00010424	0.00011018	0.0008467	0.00044246	0.00075347	0.00013967	0.00012806	8.707e-05
Alteromonas naphthalenivorans	5.905e-05	1.626e-05	0	0	2.81e-06	3e-06	1.03e-05	6.021e-05	6.855e-05
Alteromonas oceani	4.481e-05	0.00010805	5.361e-05	0.00051167	0.00038201	0.00018439	8.841e-05	0.00012436	8.757e-05
Alteromonas phage PB15	9.42e-06	3.201e-05	5.19e-06	0.00058746	0.00022776	0.00037043	0.00014405	0.00019049	0.00017547
Alteromonas phage ZP6	0	6.19e-06	1.474e-05	1.482e-05	0	5.779e-05	0	1.312e-05	2.92e-06
Alteromonas phage vB_AmaP_AD45-P3	8.21e-06	1.61e-06	4.12e-06	0	0	6.48e-06	3.48e-06	0	0
Alteromonas sp.	2.837e-05	1.885e-05	1.811e-05	6.11e-06	3.925e-05	3.036e-05	5.675e-05	5.703e-05	0.00014828
Alteromonas sp. 190	5.296e-05	4.234e-05	2.851e-05	0.00080353	0.00034666	0.00063858	2.044e-05	1.893e-05	1.973e-05
Alteromonas sp. 76-1	0	4.15e-06	1.605e-05	0.00030111	0.00016625	7.006e-05	3.59e-06	0	3.78e-06
Alteromonas sp. ALT199	9.8e-06	1.27e-06	3.19e-06	0.0020993	0.00299881	0.00068852	0	0	4.3e-06
Alteromonas sp. BL110	3.271e-05	1.407e-05	2.191e-05	0.00033132	0.00026905	0.00013015	3.013e-05	3.307e-05	5.126e-05
Alteromonas sp. HB161718	1.335e-05	1.429e-05	2.23e-06	0.00010728	6.075e-05	2.981e-05	5.83e-06	1.361e-05	8.12e-06
Alteromonas sp. I10	0	0	4.67e-06	0	7.62e-06	3.73e-06	0	0	0
Alteromonas sp. KS69	0	6.34e-06	4.6e-06	1.994e-05	2.516e-05	4.06e-06	5.74e-06	2.019e-05	1.022e-05
Alteromonas sp. KUL17	0	0	0	0	0	0	0	0	0
Alteromonas sp. KUL42	6.241e-05	6.844e-05	7.641e-05	0.00017579	0.0002445	0.00014034	0.00018649	0.00018633	0.00015393
Alteromonas sp. KUL49	1.757e-05	9.304e-05	3.31e-05	0.00066074	0.00043622	8.152e-05	4.519e-05	2.335e-05	9.264e-05
Alteromonas sp. MB-3u-76	0	1.805e-05	7.67e-06	0	0	0	3.25e-06	1.003e-05	0
Alteromonas sp. Mex14	0	0	0	0.00014555	4.615e-05	2.616e-05	0	8.05e-06	0
Alteromonas sp. Nap_26	5.08e-06	1.497e-05	5.52e-06	0.00012221	5.922e-05	4.3e-05	1.341e-05	0	1.083e-05
Alteromonas sp. RKMC-009	6.831e-05	5.534e-05	5.18e-05	0.00062391	0.00054817	0.00042776	5.338e-05	0.00012523	3.917e-05
Alteromonas sp. RW2A1	4.939e-05	2.219e-05	1.753e-05	1.169e-05	2.647e-05	3.559e-05	0	0	0
Alteromonas sp. TMED35	0	0	1.74e-06	6.842e-05	3.466e-05	2.955e-05	5.15e-06	4.55e-06	6.97e-06
Alteromonas sp. U0105	2.56e-05	2.333e-05	2.17e-06	1.795e-05	2.116e-05	2.156e-05	2.274e-05	2.88e-05	8.51e-06
Alteromonas sp. V450	6.102e-05	3.21e-05	1.078e-05	0	5.06e-06	9.91e-06	3.965e-05	4.351e-05	3.051e-05
Alteromonas stellipolaris	5.34e-06	2.282e-05	3.491e-05	0.00032994	0.00043717	0.00052826	6.519e-05	8.62e-05	9.076e-05
Alteromonas virus vB_AspP-H4/4	0	2.86e-06	0	1.29e-06	4.51e-06	5.98e-06	0.00013817	0.00022862	0.00021564
Altibacter lentus	0.00013627	0.00014146	0.00019037	0.0243749	0.0235412	0.0225017	0.00016334	0.00017487	0.00017133
Alysiella crassa	0	0	2.538e-05	9.31e-05	6.495e-05	7.332e-05	0	0	0
Alysiella filiformis	1.085e-05	1.098e-05	0	1.287e-05	3.799e-05	4.212e-05	0	0	8.32e-06
Amanita muscaria	4e-06	0	0	0	0	0	2.25e-06	2.31e-06	2.37e-06
Amantichitinum ursilacus	0.00151084	0.00165182	0.00132451	0.00033146	0.00034632	0.00071747	0.00104632	0.00132838	0.00101661
Amaricoccus sp. HAR-UPW-R2A-40	0.00014136	0.00015756	0.0002208	2.249e-05	4.277e-05	0.00019597	0.00028716	0.00022873	0.00029227
Amaricoccus sp. HB172011	0.00016504	0.00024998	0.00021403	0.00011822	0.00015493	0.0006329	0.0001561	0.00018184	0.00016692
Aminicella lysinilytica	3.459e-05	1.77e-05	1.152e-05	0.00017375	0.0002421	0.00020089	3.19e-06	1.371e-05	3.059e-05
Aminiphilus circumscriptus	6.854e-05	0.0001113	8.197e-05	2.607e-05	1.755e-05	2.14e-05	0.00010112	0.00016261	6.516e-05
Aminipila sp. JN-39	5.256e-05	5.937e-05	8.62e-05	0.00050882	0.00049382	0.00041085	5.362e-05	8.531e-05	7.858e-05
Aminivibrio pyruvatiphilus	0.00019721	0.00024987	0.00019616	0.00016931	0.00029872	0.00023627	0.00031856	0.00043375	0.00030197
Aminobacter aminovorans	0.00241094	0.00302278	0.00281334	0.00049731	0.00078757	0.00146814	0.00688655	0.00750379	0.00668428
Aminobacter sp. AP02	0.00065538	0.00072079	0.00072948	8.099e-05	9.716e-05	0.00025839	0.00135008	0.00129566	0.00145359
Aminobacter sp. DSM 24755	0	7.15e-06	0	0	2.48e-06	0	1.286e-05	3.178e-05	1.083e-05
Aminobacter sp. J41	0.00162668	0.00228383	0.00190486	0.00109904	0.00184383	0.00329988	0.00468776	0.00461447	0.0048263
Aminobacter sp. MSH1	0.00056664	0.00059448	0.00056485	0.00024809	0.00046092	0.00073703	0.00159625	0.00171896	0.00169139
Aminobacter sp. Root100	0.0002118	0.0002737	0.00020166	0.0001555	0.0001211	0.00021161	0.00093039	0.00115452	0.00112849
Aminobacterium colombiense	5.706e-05	3.346e-05	3.444e-05	3.754e-05	2.921e-05	5.136e-05	8.431e-05	7.804e-05	5.256e-05
Aminobacterium mobile	0	2.391e-05	0	7.054e-05	0.00023878	0.00011392	2.339e-05	1.947e-05	4.301e-05
Aminomonas paucivorans	7.118e-05	8.005e-05	8.492e-05	0	0	6.67e-06	8.176e-05	0.00010175	0.00019592
Ammonifex degensii	6.8e-05	3.477e-05	6.774e-05	5.931e-05	4.517e-05	6.134e-05	7.388e-05	4.422e-05	7.482e-05
Ammonifex sp.	5.848e-05	0.00011369	7.866e-05	1.187e-05	9.84e-06	3.713e-05	0.00094091	0.00145329	0.00149302
Ammonifex thiophilus	4.314e-05	7.557e-05	5.119e-05	5.121e-05	9.385e-05	8.785e-05	6.711e-05	0.00011518	0.00016744
Ammoniphilus oxalaticus	4.976e-05	2.391e-05	6.091e-05	0.00085586	0.00198754	0.00119743	3.613e-05	2.127e-05	3.735e-05
Ammoniphilus sp. CFH 90114	3.468e-05	5.757e-05	1.936e-05	0.00013532	0.00029102	0.00037006	2.095e-05	5.957e-05	2.211e-05
Ammoniphilus sp. YIM 78166	0.00035761	5.082e-05	7.85e-05	3.67e-06	1.66e-05	4.699e-05	5.36e-05	5.912e-05	2.496e-05
Amnibacterium kyonggiense	0.00051307	0.00071054	0.00066244	6.481e-05	6.905e-05	0.00010944	0.00040561	0.00030789	0.00035976
Amnibacterium sp. DD4a	9.338e-05	6.821e-05	8.619e-05	0	2.52e-06	1.801e-05	7.341e-05	3.752e-05	5.857e-05
Amnibacterium sp. M8JJ-5	0.00030976	0.00041658	0.00045172	6.827e-05	9.224e-05	0.00018153	0.00044458	0.00044392	0.00048401
Amoebophilaceae bacterium TMED152	4.8e-06	5.77e-06	0	1.166e-05	2.95e-05	1.924e-05	4.08e-06	0	0
Amorphus coralli	0.00027793	0.00028803	0.00031816	4.546e-05	0.00023068	0.0002315	0.0003952	0.00034874	0.00029049
Amphiamblys sp. WSBS2006	0	1.157e-05	0	8.62e-06	1.951e-05	1.644e-05	1.262e-05	0	0
Amphibacillus jilinensis	0.00016779	0.00015429	0.00013633	0.00218792	0.00174362	0.00668664	0.00011889	0.00022815	0.00017828
Amphibacillus marinus	7.047e-05	0.000152	9.11e-05	0.00123769	0.00099731	0.00366504	7.17e-05	9.444e-05	7.758e-05
Amphibacillus sediminis	6.472e-05	8.162e-05	6.096e-05	0.00135236	0.00157894	0.00343224	6.238e-05	6.925e-05	6.195e-05
Amphibacillus xylanus	0.00109869	0.00119842	0.00075378	0.0157546	0.0133329	0.0448078	0.00078403	0.00103505	0.00088669
Amphiplicatus metriothermophilus	0.00049787	0.0006632	0.00059353	0.00017457	0.0002407	0.00056204	0.00104887	0.00092305	0.00123443
Amphritea atlantica	8.084e-05	0.00010683	6.722e-05	0.0025372	0.00177755	0.00243579	0.00012917	0.00016089	0.0001425
Amphritea balenae	0.00016796	0.00011371	8.672e-05	0.00020864	0.00044542	0.00027214	0.00016705	0.00018545	0.00012031
Amphritea japonica	4.675e-05	6.268e-05	8.541e-05	0.00015338	0.00010818	0.00015016	8.727e-05	8.047e-05	6.96e-05
Amphritea sp. MCCC 1K03512	0.00014995	7.706e-05	7.501e-05	0.00149148	0.00103719	0.00043433	8.007e-05	9.991e-05	7.994e-05
Amycolatopsis alba	0.00030248	0.00035864	0.00029057	2.521e-05	5.758e-05	7.556e-05	0.0001966	0.00014443	0.00019497
Amycolatopsis albispora	0.00124601	0.00147103	0.00172174	0.00029866	0.00019208	0.00038307	0.00087622	0.00112764	0.00075536
Amycolatopsis antarctica	0.0003737	0.00038405	0.00035548	0.00092754	0.00044462	0.00017786	0.00025474	0.00026135	0.00021047
Amycolatopsis australiensis	0.00066592	0.00091206	0.00095416	5.648e-05	3.212e-05	9.773e-05	0.00048145	0.00046439	0.00047251
Amycolatopsis azurea	0.00011206	0.00020657	0.00019812	9.45e-06	1.613e-05	8.45e-06	6.366e-05	9.308e-05	9.636e-05
Amycolatopsis balhimycina	0.00111007	0.00134244	0.00130487	3.387e-05	9.49e-05	0.00020269	0.00075969	0.00059371	0.00071397
Amycolatopsis benzoatilytica	0.00052742	0.00086013	0.00068638	5.392e-05	8.013e-05	9.701e-05	0.0004442	0.00049789	0.00050209
Amycolatopsis cihanbeyliensis	0.00098184	0.00118911	0.00134085	7.291e-05	5.399e-05	0.00014327	0.00065828	0.00064439	0.00082062
Amycolatopsis circi	0.0004632	0.00046464	0.00051026	4.22e-06	3.51e-05	5.112e-05	0.00039115	0.00043312	0.00051196
Amycolatopsis coloradensis	0.00016697	0.00023101	0.00019078	7.35e-06	1.589e-05	4.651e-05	0.00022738	0.00015533	0.00018055
Amycolatopsis decaplanina	0.00023571	0.00031294	0.00033842	2.52e-06	2.701e-05	2.973e-05	0.00020314	0.00018693	0.00022305
Amycolatopsis eurytherma	0.00073162	0.00082642	0.00099375	2.836e-05	4.133e-05	0.00010352	0.00047365	0.00042662	0.00050092
Amycolatopsis halophila	0.00186076	0.00225664	0.00242476	8.152e-05	0.0002012	0.00033139	0.00125149	0.00100307	0.00110868
Amycolatopsis japonica	8.577e-05	0.00020905	0.00024421	3.03e-06	7.87e-06	5.64e-06	5.749e-05	3.982e-05	3.025e-05
Amycolatopsis jejuensis	0.00061716	0.00068166	0.00077509	5.428e-05	5.611e-05	0.00011874	0.00056067	0.00048031	0.00048208
Amycolatopsis kentuckyensis	0.00025891	0.00020148	0.00020379	0.00033948	0.00055319	0.00138374	0.00085862	0.00061689	0.00053279
Amycolatopsis keratiniphila	0.00093	0.00089608	0.00110147	8.936e-05	0.0001585	0.0002899	0.00054251	0.00083188	0.00056101
Amycolatopsis lexingtonensis	0.00063437	0.00075492	0.00076207	1.379e-05	5.757e-05	9.342e-05	0.00053967	0.00053127	0.00062029
Amycolatopsis lurida	0.0001668	0.00030233	0.00022283	0	2.04e-06	5.627e-05	0.00015291	0.00034055	0.0001026
Amycolatopsis marina	0.00089062	0.00094388	0.00116037	5.039e-05	8.002e-05	0.00018523	0.00076381	0.0006934	0.00076532
Amycolatopsis mediterranei	0.00157966	0.00193876	0.00167145	5.754e-05	8.01e-05	0.00017817	0.0006386	0.00072319	0.00085635
Amycolatopsis methanolica	0.00049591	0.00067624	0.00076591	1.653e-05	2.809e-05	5.466e-05	0.00039034	0.00036654	0.00030049
Amycolatopsis nigrescens	0.00059109	0.00072041	0.00064918	3.983e-05	5.223e-05	7.341e-05	0.00051644	0.00033478	0.00039817
Amycolatopsis niigatensis	0.0007258	0.00090601	0.00088083	4.05e-05	5.28e-05	0.00014429	0.00048611	0.00052396	0.00061536
Amycolatopsis orientalis	0.00193934	0.00206635	0.00233689	0.00013018	0.00012987	0.00031468	0.00125426	0.00143467	0.00131528
Amycolatopsis palatopharyngis	0.00128134	0.00131834	0.00167788	0.00057415	0.00044371	0.00060941	0.00074661	0.00073115	0.00081876
Amycolatopsis panacis	0.00021657	0.00032241	0.00030072	1.58e-05	6.73e-06	1.237e-05	0.00024744	0.00015203	0.0002272
Amycolatopsis pretoriensis	0.00130358	0.00160727	0.00165684	9.285e-05	0.00013749	0.0003038	0.00085204	0.0007917	0.00087829
Amycolatopsis regifaucium	0.00036397	0.00032502	0.00040318	0	1.234e-05	3.572e-05	0.00014771	0.00020227	0.00012795
Amycolatopsis rifamycinica	0.00030094	0.00033316	0.00029246	2.26e-06	1.736e-05	1.105e-05	0.000152	0.00015995	0.00013969
Amycolatopsis ruanii	0.0001117	0.00011188	0.00011842	0	6.05e-06	5.92e-06	4.952e-05	5.774e-05	8.373e-05
Amycolatopsis rubida	0.00018596	0.00025596	0.00032038	0.00132345	0.00079209	0.00057387	0.00018503	0.00022446	0.00025894
Amycolatopsis saalfeldensis	0.0016412	0.00191411	0.00190038	0.00255447	0.00226767	0.00162178	0.0010071	0.00079402	0.0012768
Amycolatopsis sacchari	0.00255605	0.00310143	0.00302745	0.0001058	0.00015208	0.00039384	0.00157684	0.00163092	0.00185143
Amycolatopsis sp. 8-3EHSu	0.00048612	0.00039638	0.00052198	2.942e-05	4.246e-05	3.493e-05	0.00029077	0.00027324	0.00027477
Amycolatopsis sp. ATCC 39116	0.00037472	0.00042618	0.00047798	8.53e-06	1.046e-05	1.841e-05	0.00019028	0.0001491	0.00022972
Amycolatopsis sp. BJA-103	0.00029541	0.00035754	0.00019771	6.06e-06	1.107e-05	3.494e-05	0.00017516	0.00011891	0.0001401
Amycolatopsis sp. CA-126428	0.00010988	0.00018049	0.0001471	5.67e-06	3.18e-06	1.834e-05	0.00072688	0.00018638	0.00050644
Amycolatopsis sp. CA-128772	0.00016774	0.00019562	0.00033057	3.6e-06	9.69e-06	1.035e-05	9.341e-05	0.00011532	6.648e-05
Amycolatopsis sp. CB00013	1.663e-05	2.718e-05	8.28e-05	0	0	3.68e-06	1.798e-05	3.062e-05	1.865e-05
Amycolatopsis sp. CFH S0078	1.113e-05	4.9e-05	5.993e-05	0	1.49e-06	5.06e-06	3.538e-05	3.977e-05	4.125e-05
Amycolatopsis sp. CFH S0261	3.91e-05	6.664e-05	4.914e-05	6.73e-06	2.5e-06	7.35e-06	0.00012796	6.215e-05	4.559e-05
Amycolatopsis sp. GLM-1	0.00035102	0.0005381	0.00071193	0.00084203	0.00035986	0.00027035	0.00028175	0.00040003	0.00027227
Amycolatopsis sp. H5	0.00037566	0.00046195	0.00046112	2.169e-05	1.376e-05	7.333e-05	0.00028142	0.00029325	0.00029113
Amycolatopsis sp. M39	0.00017352	0.0002777	0.00023612	1.148e-05	1.74e-05	2.486e-05	0.00011668	0.0001142	0.00017203
Amycolatopsis sp. MJM2582	3.452e-05	5.171e-05	1.512e-05	0	0	1.236e-05	1.35e-05	1.492e-05	3.432e-05
Amycolatopsis sp. SYSUP0005	0.00245147	0.00304574	0.00291051	7.655e-05	0.00016709	0.00045748	0.00168796	0.00181013	0.00241728
Amycolatopsis sp. WAC 01375	3.248e-05	9.476e-05	0.00014025	8.75e-06	0	1.024e-05	1.371e-05	2.619e-05	4.678e-05
Amycolatopsis sp. WAC 01376	0.00019316	0.00019439	0.00042712	2.75e-06	2.039e-05	1.236e-05	6.638e-05	9.389e-05	0.00010583
Amycolatopsis sp. WAC 01416	6.69e-06	1.477e-05	0	0	3.32e-06	0	0	1.004e-05	8.45e-06
Amycolatopsis sp. WAC 04169	4.94e-06	1.94e-06	6.186e-05	0	0	0	1.785e-05	1.22e-05	5.134e-05
Amycolatopsis sp. WAC 04182	4.394e-05	0.00014951	9.867e-05	7.64e-06	0	0	8.652e-05	0.0001143	9.03e-05
Amycolatopsis sp. WAC 04197	0.0001242	0.00012702	0.00018964	2.9e-06	2.93e-06	2.009e-05	5.671e-05	4.212e-05	5.221e-05
Amycolatopsis sulphurea	0.00056752	0.00078702	0.00064353	3.594e-05	3.542e-05	0.00021745	0.00051518	0.0004924	0.00055897
Amycolatopsis taiwanensis	0.00221461	0.00239081	0.00271912	0.0001045	0.00016363	0.00031713	0.001388	0.00153398	0.0019258
Amycolatopsis thailandensis	0.00010521	0.00012876	6.938e-05	0	4.23e-06	7.02e-06	4.112e-05	0.0001233	9.48e-05
Amycolatopsis thermalba	0.00013392	0.00013976	0.00014432	3.48e-06	7.91e-06	2.015e-05	4.225e-05	3.534e-05	2.676e-05
Amycolatopsis thermoflava	0.00023793	0.00016598	0.00027375	1.087e-05	6.13e-06	2.857e-05	0.00010895	0.00010524	6.241e-05
Amycolatopsis tolypomycina	0.00089738	0.0010547	0.00142158	4.2e-05	8.388e-05	0.00012469	0.00072404	0.00055692	0.00058765
Amycolatopsis vancoresmycina	0.0007501	0.000987	0.00109666	5.209e-05	5.764e-05	0.00024432	0.0005466	0.00074757	0.00063077
Amycolatopsis xylanica	0.00107197	0.00124371	0.00132893	4.669e-05	6.564e-05	0.00013178	0.00056834	0.00049487	0.00061645
Amylibacter cionae	1.514e-05	1.057e-05	5.39e-06	2.609e-05	5.777e-05	5.59e-05	6.22e-06	1.362e-05	3.005e-05
Amylibacter kogurei	9.933e-05	0.00012897	0.00016403	1.633e-05	4.4e-05	0.00012399	2.701e-05	4.195e-05	1.53e-05
Anabaena cylindrica	0.00014211	0.00019593	0.00010859	1.432e-05	2.877e-05	4.144e-05	0.00014627	0.00022775	0.00022037
Anabaena phage A-4L	0	5.82e-06	0	0	0	0	0	0	0
Anabaena sp. 4-3	3.174e-05	5.339e-05	5.605e-05	3.851e-05	1.429e-05	9.76e-06	3.055e-05	7.493e-05	5.491e-05
Anabaena sp. 90	9.402e-05	0.00023244	8.806e-05	5.285e-05	5.51e-05	5.702e-05	8.066e-05	0.00012368	9.692e-05
Anabaena sp. AL09	4.47e-05	7.597e-05	2.423e-05	2.03e-06	3.33e-06	4.7e-06	5.18e-06	3.56e-06	5.45e-06
Anabaena sp. AL93	3.853e-05	7.357e-05	5.862e-05	0	5.09e-06	1.278e-05	7.307e-05	6.221e-05	4.803e-05
Anabaena sp. CA = ATCC 33047	1.061e-05	3.032e-05	1.202e-05	0	0	2.99e-06	1.324e-05	1.57e-06	3.94e-06
Anabaena sp. CRKS33	7.307e-05	8.932e-05	4.169e-05	6.65e-06	1.925e-05	2.084e-05	0.00085383	0.0014113	0.00145565
Anabaena sp. LE011-02	2.12e-05	3.967e-05	7.202e-05	5.371e-05	2.003e-05	4.955e-05	2.856e-05	3.89e-05	1.432e-05
Anabaena sp. MDT14b	4.679e-05	1.79e-05	8.95e-06	2.41e-06	3.608e-05	4.218e-05	3.973e-05	5.862e-05	7.303e-05
Anabaena sp. PCC 7108	0	1.977e-05	2.802e-05	7.46e-06	0	0	1.751e-05	5.33e-06	6.51e-06
Anabaena sp. WA102	9.175e-05	7.879e-05	5.529e-05	2.52e-06	6.95e-06	3.126e-05	8.02e-05	0.00012132	4.372e-05
Anabaena sp. WA113	6.337e-05	2.875e-05	2.567e-05	0	0	0	4.14e-06	2.342e-05	7.61e-06
Anabaenopsis circularis	0.00024354	0.00026741	0.00027124	1.254e-05	2.776e-05	0.00012807	0.00015856	0.00015526	0.0001209
Anaeroarcus burkinensis	5.482e-05	6.073e-05	8.635e-05	3.73e-06	9.4e-06	3.121e-05	7.7e-05	8.594e-05	4.659e-05
Anaerobacillus alkalidiazotrophicus	3.652e-05	1.477e-05	4.84e-06	0.00035193	0.00039146	0.00041298	9.35e-06	7.76e-06	9.84e-06
Anaerobacillus alkalilacustris	2.523e-05	2.702e-05	3.296e-05	0.00015432	0.00018831	0.00025794	2.275e-05	7.15e-06	6.96e-06
Anaerobacillus arseniciselenatis	2.301e-05	2.744e-05	2.47e-05	0.00019123	0.000172	0.00025027	5.31e-05	2.747e-05	4.853e-05
Anaerobacillus isosaccharinicus	5.517e-05	4.232e-05	3.383e-05	0.00029101	0.00039666	0.00061289	5.519e-05	5.913e-05	7.465e-05
Anaerobacillus macyae	1.121e-05	1.144e-05	2.287e-05	3.309e-05	7.684e-05	0.00010761	2.178e-05	3.043e-05	5.492e-05
Anaerobacterium chartisolvens	0.00013354	0.00016552	0.00012619	0.00044997	0.00088286	0.00052987	0.00018376	0.00016377	0.00012871
Anaerobiospirillum succiniciproducens	0	0	0	0	0	0	0	0	0
Anaerobiospirillum thomasii	0	0	0	0	0	0	0	2.224e-05	2.115e-05
Anaerobium acetethylicum	0.00026578	0.00036538	0.00022849	0.00214422	0.00449025	0.0026888	0.00022385	0.00030299	0.00026395
Anaerobranca californiensis	4.73e-06	1.45e-05	5.87e-06	0.00015017	0.00036654	0.0002199	2.95e-05	4.333e-05	6.124e-05
Anaerobranca gottschalkii	5.589e-05	4e-05	4.209e-05	0.00025679	0.00047034	0.00033362	5.144e-05	5.8e-05	5.402e-05
Anaerobutyricum hallii	4.659e-05	5.643e-05	3.132e-05	0.00169702	0.00190795	0.00077811	6.062e-05	6.301e-05	8.535e-05
Anaerococcus hydrogenalis	2.973e-05	3.111e-05	3.326e-05	0.00041525	0.000607	0.0005487	5.74e-05	3.506e-05	4.507e-05
Anaerococcus lactolyticus	0	0	5.26e-06	3.793e-05	4.814e-05	4.893e-05	9.07e-06	5.91e-06	2.387e-05
Anaerococcus mediterraneensis	4.99e-06	0	1.041e-05	2.249e-05	3.861e-05	2.437e-05	4.46e-06	8.72e-06	0
Anaerococcus nagyae	5.47e-06	0	1.312e-05	4.865e-05	0.0001217	7.39e-05	5.01e-06	9.65e-06	0
Anaerococcus octavius	2.63e-06	0	0	7.79e-06	3.094e-05	7.19e-06	0	4.59e-06	0
Anaerococcus pacaensis	0	0	0	1.333e-05	6.293e-05	0	0	0	0
Anaerococcus prevotii	2.289e-05	1.508e-05	0	0.00011918	0.00015559	0.00013575	0	1.76e-05	2.85e-06
Anaerococcus provencensis	0	0	0	1.699e-05	5.73e-06	8.41e-06	0	0	6.26e-06
Anaerococcus rubeinfantis	9.8e-06	7.64e-06	0	0.00019647	0.00019635	0.0001324	2.232e-05	8.9e-06	4.16e-06
Anaerococcus senegalensis	0	0	0	0	2.35e-06	0	0	1.127e-05	2.56e-06
Anaerococcus sp. HMSC068A02	0	0	0	0	0	0	0	0	0
Anaerococcus sp. Marseille-P2143	0	7.4e-06	0	9.49e-06	4.855e-05	6.628e-05	7.99e-06	4.11e-06	0
Anaerococcus sp. Marseille-P3557	9.96e-06	7.92e-06	0	0.00017262	0.00023868	0.000257	7.25e-06	8.86e-06	7.14e-06
Anaerococcus sp. Marseille-P3625	4.34e-06	2.25e-06	0	5.97e-06	3.122e-05	1.655e-05	3.72e-06	1.784e-05	3.92e-06
Anaerococcus sp. Marseille-P3915	2.38e-06	0	0	6.446e-05	7.442e-05	4.759e-05	0	8.51e-06	2.23e-06
Anaerococcus sp. Marseille-P4512	0	0	0	1.9e-05	2.171e-05	1.778e-05	3.67e-06	0	0
Anaerococcus tetradius	3.083e-05	2.534e-05	2.46e-06	0.00013883	0.00018276	0.00015442	1.124e-05	2.14e-06	3.42e-06
Anaerococcus vaginalis	0	9.96e-06	0	3.202e-05	4.181e-05	4.32e-05	3.38e-06	3.48e-06	0
Anaerocolumna aminovalerica	0.00212263	0.00269689	0.00171408	0.0512033	0.131757	0.0699827	0.00180557	0.00287504	0.00206772
Anaerocolumna jejuensis	0.00018758	0.00025877	0.00013354	0.00361333	0.00829595	0.00472446	0.00019829	0.00033408	0.00017274
Anaerocolumna xylanovorans	0.00020236	0.00012781	0.0001274	0.0023594	0.00603866	0.00336244	0.00010165	0.00022524	0.00012081
Anaerofilum sp. An201	0	1.014e-05	1.293e-05	0	0	0	1.643e-05	1.691e-05	1.537e-05
Anaerofustis stercorihominis	2.534e-05	4.13e-05	1.323e-05	0.00010241	0.00026334	0.00035045	7.4e-05	3.032e-05	3.998e-05
Anaeroglobus geminatus	0	1.183e-05	0	0	0	0	6.39e-06	0	0
Anaerolactibacter massiliensis	2.192e-05	2.357e-05	7.76e-06	4.57e-05	8.293e-05	4.379e-05	1.084e-05	3.506e-05	6.61e-06
Anaerolinea sp. 4484_236	0.00014301	0.00013213	0.00018878	8.685e-05	2.124e-05	0.00010813	0.00043585	0.00049573	0.00049574
Anaerolinea sp. RIFOXYB12_FULL_60_12	1.504e-05	4.28e-06	2.182e-05	0	2.23e-06	0	1.825e-05	2.9e-05	3.294e-05
Anaerolinea thermolimosa	0.00339542	0.00388647	0.00410027	0.00062573	0.00071481	0.00156209	0.00866684	0.0111847	0.00993908
Anaerolinea thermophila	0.00083136	0.00111998	0.00107464	0.00021096	0.00025905	0.00072111	0.00357089	0.0039883	0.0035013
Anaerolineaceae bacterium	0.016282	0.0180355	0.0195767	0.0134839	0.0225646	0.0201836	0.0294505	0.0360967	0.03159
Anaerolineaceae bacterium 4572_32.1	0.00042207	0.00050466	0.00056102	8.036e-05	0.00012843	0.00016988	0.00110191	0.00127772	0.00133626
Anaerolineaceae bacterium 4572_32.2	0.00021412	0.00026321	0.00023593	1.953e-05	3.391e-05	6.807e-05	0.00051799	0.00032196	0.00056035
Anaerolineaceae bacterium 4572_5.1	0.00014861	0.00030181	0.00029529	4.435e-05	2.852e-05	7.961e-05	0.00055648	0.00057926	0.00042156
Anaerolineaceae bacterium 4572_5.2	0.00023297	0.00028559	0.00036299	4.086e-05	5.715e-05	0.00019322	0.00083573	0.00068635	0.00061236
Anaerolineaceae bacterium 4572_78	0.00033267	0.00044761	0.0004034	3.02e-05	2.515e-05	0.00010641	0.00068031	0.0008421	0.00066369
Anaerolineaceae bacterium 46_22	0.00013822	0.00011236	0.00012663	4.949e-05	2.61e-05	0.00011219	0.00106563	0.00117331	0.00107861
Anaerolineaceae bacterium oral taxon 439	4.419e-05	7.328e-05	6.67e-05	0.00030088	0.0003959	0.0003419	0.00012506	0.00022032	0.00017551
Anaerolineae bacterium	0.0248316	0.0308441	0.0329806	0.00391957	0.00482416	0.0107961	0.0699626	0.104695	0.0983531
Anaerolineae bacterium 49_20	0.00026686	0.00043075	0.00029748	7.407e-05	6.897e-05	0.00022707	0.0051893	0.00598299	0.0047678
Anaerolineae bacterium CG03_land_8_20_14_0_80_58_20	0.00035195	0.00040735	0.00040917	2.373e-05	5.957e-05	9.058e-05	0.0006068	0.00076765	0.0006289
Anaerolineae bacterium CG06_land_8_20_14_3_00_57_67	1.642e-05	1.62e-05	5.49e-06	0	6.34e-06	3.6e-06	5.337e-05	1.709e-05	4.408e-05
Anaerolineae bacterium CG17_big_fil_post_rev_8_21_14_2_50_57_27	5.248e-05	2.273e-05	5.352e-05	0	1.122e-05	2.089e-05	0.00010271	0.00014325	7.237e-05
Anaerolineae bacterium CG1_02_58_13	0.00036672	0.00045219	0.00045925	0.00011317	0.00037445	0.00092438	0.00054146	0.00071364	0.00054769
Anaerolineae bacterium CG2_30_57_67	0.00018318	0.00016279	0.00021954	3.279e-05	1.39e-05	4.178e-05	0.00034126	0.00043962	0.00035354
Anaerolineae bacterium CG2_30_58_95	5.493e-05	4.976e-05	5.019e-05	3.07e-06	5.76e-06	1.269e-05	0.00025022	0.00034149	0.00031296
Anaerolineae bacterium CG2_30_64_16	0.00072163	0.0009029	0.00104016	0.00022195	0.00029743	0.00101376	0.0019551	0.00207455	0.0024459
Anaerolineae bacterium CG_4_8_14_3_um_filter_59_70	0	0	8.38e-06	0	0	6.7e-06	1.42e-05	2.923e-05	2.989e-05
Anaerolineae bacterium CG_4_9_14_0_8_um_filter_58_9	0.00015339	0.0002376	0.00021608	1.697e-05	2.89e-06	4.612e-05	0.00068834	0.00093223	0.00084645
Anaerolineae bacterium CG_4_9_14_3_um_filter_57_17	0.00029081	0.00027875	0.00033376	2.515e-05	3.737e-05	0.00015072	0.00046666	0.00042933	0.0003832
Anaerolineae bacterium SG8_19	0.00270142	0.00303451	0.00288534	0.00029967	0.00044988	0.00153815	0.00541769	0.00586115	0.00615286
Anaerolineae bacterium SM23_ 63	0.00065578	0.000826	0.00084219	0.00024958	0.00030359	0.00058662	0.00246454	0.0032278	0.00329875
Anaerolineae bacterium SM23_84	0.00129011	0.00134661	0.00139796	0.00029324	0.00036396	0.00105056	0.00211354	0.00233836	0.00240247
Anaerolineae bacterium UTCFX1	0.00138481	0.00164731	0.00195025	0.00064025	0.00036757	0.00045691	0.00260469	0.00246568	0.0023734
Anaerolineae bacterium UTCFX2	0.00089921	0.0011786	0.00099525	0.000191	0.00028224	0.00071023	0.00592088	0.0104793	0.0076954
Anaerolineae bacterium UTCFX3	0.00026625	0.00046411	0.00048226	4.348e-05	3.028e-05	0.00014025	0.00094459	0.00246854	0.00269146
Anaerolineae bacterium UTCFX5	0.00013501	0.00030785	0.00016158	0.00010263	0.00014246	0.00033495	0.00210653	0.00235686	0.003741
Anaerolineales bacterium	0.0361847	0.0413403	0.0466993	0.00477805	0.00602181	0.0130493	0.0646501	0.0706299	0.0604868
Anaeromassilibacillus senegalensis	2.991e-05	4.207e-05	2.97e-05	0.00023197	0.00031561	0.00022657	8.32e-05	0.00010074	4.749e-05
Anaeromassilibacillus sp. An172	3.372e-05	3.024e-05	2.765e-05	0.00013242	0.00024146	7.842e-05	5.843e-05	5.934e-05	3.04e-05
Anaeromassilibacillus sp. An200	4.018e-05	3.357e-05	3.389e-05	7.505e-05	9.763e-05	6.815e-05	3.633e-05	2.45e-05	3.394e-05
Anaeromassilibacillus sp. An250	2.03e-06	1.974e-05	1.185e-05	0.00013726	0.00018756	0.00010184	2.24e-05	6.14e-06	5.835e-05
Anaeromassilibacillus sp. Marseille-P3371	1.53e-06	1.21e-06	2.31e-06	4.29e-05	4.853e-05	2.754e-05	3.9e-06	7.32e-06	2.06e-06
Anaeromassilibacillus sp. Marseille-P3876	3.05e-06	2.4e-06	0	4.962e-05	2.994e-05	3.964e-05	9.32e-06	6.41e-06	0
Anaeromassilibacillus sp. Marseille-P4683	0	2.32e-06	5.92e-06	0	5.26e-06	2.839e-05	2.319e-05	5.018e-05	1.579e-05
Anaeromicrobium sediminis	5.759e-05	2.789e-05	6.136e-05	0.00024189	0.00048437	0.0002823	2.654e-05	5.304e-05	1.854e-05
Anaeromusa acidaminophila	2.516e-05	2.882e-05	2.227e-05	0	0	7.56e-06	4.029e-05	3.548e-05	1.345e-05
Anaeromyces robustus	1.506e-05	1.342e-05	1.049e-05	2.94e-06	0	1.607e-05	2.196e-05	1.614e-05	5.58e-06
Anaeromyxobacter dehalogenans	0.0199044	0.0281568	0.0250039	0.00198402	0.00299211	0.00615076	0.0381124	0.0365261	0.0529187
Anaeromyxobacter sp. Fw109-5	0.0116676	0.0169022	0.0147394	0.00124838	0.00175333	0.00357991	0.0222095	0.0217842	0.0314263
Anaeromyxobacter sp. K	0.00131804	0.00163757	0.00192973	0.00022542	0.00026768	0.00043211	0.00208573	0.00222979	0.00274454
Anaeromyxobacter sp. PSR-1	0.00193318	0.00258312	0.00259009	0.00027214	0.00037377	0.00065807	0.00426613	0.0037679	0.00805577
Anaeromyxobacter sp. RBG_16_69_14	0.00708319	0.00973482	0.00880904	0.00050701	0.00083817	0.00193804	0.0120014	0.0115098	0.0168633
Anaerophaga thermohalophila	0.00057558	0.00061906	0.0004677	0.0117098	0.0108793	0.0123954	0.00115587	0.00156687	0.00115461
Anaeroplasma bactoclasticum	2.295e-05	2.923e-05	4.708e-05	0.00035409	0.00025935	0.00033843	2.653e-05	2.418e-05	4.469e-05
Anaerorhabdus furcosa	3.753e-05	1.371e-05	5.36e-06	0.00034338	0.0004295	0.00054058	6.55e-06	2.165e-05	2.169e-05
Anaerosalibacter massiliensis	0.00013841	0.00017476	0.00011351	0.00269245	0.00562328	0.00363457	0.00023266	0.00022226	0.00015051
Anaerosalibacter sp. Marseille-P3206	0.00022908	0.00032497	0.00014484	0.00337044	0.00784021	0.00484876	0.00013058	0.00022279	0.00013572
Anaerosphaera aminiphila	7.059e-05	7.962e-05	4.007e-05	0.0017944	0.00397793	0.00204401	5.881e-05	8.129e-05	5.995e-05
Anaerosphaera sp. GS7-6-2	0.0001171	0.00019534	7.751e-05	0.00264102	0.00548123	0.00346527	5.946e-05	0.00017828	0.00010567
Anaerosphaera sp. HMSC064C01	0	0	0	1.491e-05	6.162e-05	1.722e-05	0	4.7e-06	0
Anaerospora hongkongensis	6.316e-05	8.242e-05	0.00012297	0.00023224	0.00020572	0.0001851	9.375e-05	9.87e-05	0.00011941
Anaerosporobacter mobilis	0.00017557	0.00019094	0.00014288	0.00240722	0.00482396	0.0031863	0.00014755	0.00013294	0.00013252
Anaerosporomusa subterranea	7.028e-05	0.00010251	0.00016794	8.7e-06	7.077e-05	3.726e-05	1.542e-05	4.082e-05	6.108e-05
Anaerostipes caccae	6.438e-05	0.00011595	6.117e-05	0.00045629	0.00054581	0.00051541	4.899e-05	3.345e-05	3.412e-05
Anaerostipes hadrus	1.59e-05	1.795e-05	1.794e-05	0.00018444	0.00053229	0.00040435	2.565e-05	1.354e-05	1.942e-05
Anaerostipes rhamnosivorans	5.58e-06	2.015e-05	0	8.248e-05	0.00011077	9.693e-05	1.132e-05	1.535e-05	0
Anaerostipes sp. 494a	6.36e-06	6.37e-06	1.75e-06	8.961e-05	0.00023236	0.0001381	7.63e-06	0	0
Anaerostipes sp. 992a	0	1.932e-05	0	9.106e-05	0.00017593	0.00015778	1.74e-06	1.2e-06	9.49e-06
Anaerostipes sp. BG01	0	1.357e-05	1.69e-06	1.737e-05	0	0	2.87e-06	2.95e-06	0
Anaerotignum lactatifermentans	2.962e-05	5.763e-05	1.735e-05	0.0001612	0.00026562	0.00028136	5.52e-05	0.00010774	6.98e-05
Anaerotignum neopropionicum	4.725e-05	4.472e-05	2.876e-05	0.00043404	0.00092877	0.000579	6.208e-05	4.983e-05	6.265e-05
Anaerotignum propionicum	4.502e-05	2.845e-05	2.751e-05	0.00012806	0.00023748	0.00010362	3.537e-05	4.481e-05	3.632e-05
Anaerotignum sp. KCTC 15736	0	2.37e-06	1.481e-05	6.108e-05	0.00010611	4.358e-05	9.38e-06	7.87e-06	1.345e-05
Anaerotruncus colihominis	0.00016109	0.00019337	0.00013511	0.00054807	0.00084859	0.00070619	0.00026306	0.00023805	0.00018621
Anaerotruncus massiliensis	1.046e-05	8.28e-06	7.24e-06	5.715e-05	6.932e-05	8.451e-05	1.775e-05	3.701e-05	4.388e-05
Anaerotruncus rubiinfantis	9.18e-06	1.769e-05	1.397e-05	2.955e-05	0.00010285	7.608e-05	0.00014241	0.0001103	0.00013738
Anaerotruncus sp. 1XD22-93	3.46e-06	1.802e-05	9.16e-06	5.83e-06	2.752e-05	1.573e-05	3.65e-06	1.95e-06	2e-06
Anaerotruncus sp. 22A2-44	1.577e-05	9.15e-06	1.48e-05	0.00010671	0.00019537	0.00011464	0	6.86e-06	6.97e-06
Anaerotruncus sp. AF02-27	7.99e-06	8.18e-06	1.685e-05	5.171e-05	6.725e-05	2.84e-05	1.964e-05	4.61e-05	4.837e-05
Anaerotruncus sp. CAG:390	1.557e-05	3.415e-05	2.439e-05	5.171e-05	0.00027643	0.00012382	2.004e-05	4.722e-05	2.572e-05
Anaerotruncus sp. CAG:528	0	0	0	0	0	3.07e-06	2.17e-06	6.71e-06	0
Anaerotruncus sp. G3(2012)	0	1.174e-05	1.632e-05	0	3.47e-06	6.79e-06	0	7.16e-06	7.13e-06
Anaerovibrio lipolyticus	2.078e-05	1.76e-05	3.806e-05	3.54e-05	6.321e-05	4.333e-05	2.245e-05	2.363e-05	1.948e-05
Anaerovibrio sp. JC8	4.47e-06	3.51e-06	6.86e-06	0	0	0	8.71e-06	1.092e-05	1.01e-05
Anaerovibrio sp. RM50	0	9.93e-06	0	0	0	5.06e-06	0	0	0
Anaerovirgula multivorans	8.611e-05	0.00011546	9.133e-05	0.00127048	0.00311215	0.00148023	0.00012168	0.00013824	0.00014018
Anaerovorax odorimutans	0.00019165	0.00021348	0.00012711	0.00057652	0.00057781	0.00060782	0.00013829	0.00020106	0.00026412
Anaplasma marginale	0	0	0	0	0	0	0	0	0
Ancrocorticia populi	0.00010426	4.682e-05	3.391e-05	7.458e-05	0.00011811	0.00011364	4.574e-05	5.204e-05	2.633e-05
Ancylobacter aquaticus	0.00113074	0.00115938	0.00119177	0.00022427	0.00030748	0.00064055	0.00152205	0.00168323	0.00184323
Ancylobacter rudongensis	0.00019224	0.00021225	0.00024311	2.273e-05	9.14e-05	9.724e-05	0.00022852	0.00026914	0.00021613
Ancylobacter sp. FA202	0.00019161	0.00012096	0.00019427	2.55e-05	7.763e-05	9.397e-05	0.00016718	0.00016445	0.00015133
Ancylomarina sp. A4	0.00014813	0.00013479	3.992e-05	0.00198591	0.00158564	0.00175411	0.00018847	0.00020476	0.0002413
Ancylomarina sp. M1P	3.008e-05	5.929e-05	5.927e-05	0.00345246	0.00415323	0.00316621	0.00014746	0.00010053	0.00012412
Ancylomarina sp. SHSM-M15	0.00037685	5.967e-05	1.383e-05	0.00057956	0.00077985	0.00129867	8.205e-05	0.00015255	0.00010028
Ancylomarina subtilis	4.442e-05	6.905e-05	1.755e-05	0.00054992	0.00059739	0.00050806	0.00030815	0.00039005	0.00022661
Anderseniella sp. Alg231-50	0.00052019	0.00054764	0.00046509	0.00014788	0.00029305	0.00050801	0.00054312	0.00059383	0.00055691
Anditalea andensis	0.00059628	0.00028513	0.00017778	0.00096534	0.00109413	0.00162509	0.00028773	0.00033719	0.00026473
Andreesenia angusta	1.768e-05	3.834e-05	3.529e-05	0.00021298	0.00041761	0.00027147	2.319e-05	4.072e-05	2.518e-05
Andreprevotia chitinilytica	0.00074604	0.00097936	0.00081786	0.00028451	0.00039841	0.00026738	0.00080449	0.00092582	0.0008374
Andreprevotia lacus	0.00080567	0.0009225	0.00069965	0.00011738	0.00015633	0.00025321	0.00069402	0.0008383	0.00074579
Aneurinibacillus aneurinilyticus	0.00010195	0.00013313	0.00010524	0.00013447	0.00023207	0.00019825	7.965e-05	5.313e-05	8.193e-05
Aneurinibacillus migulanus	0.00153557	0.00148105	0.00173251	0.00055842	0.00086454	0.00091047	0.00111368	0.00082652	0.00098771
Aneurinibacillus soli	0.0001221	0.00019317	0.00011024	3.454e-05	2.886e-05	6.296e-05	0.00010444	5.984e-05	9.581e-05
Aneurinibacillus sp. XH2	6.481e-05	1.072e-05	0	1.402e-05	2.759e-05	1.62e-05	7.48e-06	2.612e-05	2.996e-05
Aneurinibacillus terranovensis	8.931e-05	0.00011091	9.483e-05	2.684e-05	4.674e-05	5.997e-05	6.611e-05	8.199e-05	6.584e-05
Aneurinibacillus thermoaerophilus	7.881e-05	8.324e-05	8.609e-05	8.607e-05	0.00018177	0.00011083	3.66e-05	2.496e-05	1.66e-05
Aneurinibacillus tyrosinisolvens	5.315e-05	4.303e-05	0.00010184	5.676e-05	2.342e-05	6.32e-06	4.821e-05	1.835e-05	2.937e-05
Angelakisella massiliensis	2.749e-05	1.924e-05	2.998e-05	1.661e-05	2.542e-05	3.484e-05	3.901e-05	4.324e-05	5.185e-05
Angustibacter sp. Root456	0.0123387	0.0159305	0.0169823	0.00127392	0.00227834	0.00390781	0.0214617	0.031523	0.0260953
Anncaliia algerae	4.43e-06	1.434e-05	0	3.71e-06	4.38e-06	1.421e-05	4.54e-06	1.868e-05	1.271e-05
Anopheles minimus irodovirus	0	0	0	0	0	0	0	0	0
Anoxybacillus amylolyticus	6.84e-05	9.219e-05	4.146e-05	6.992e-05	0.00013759	7.994e-05	5.981e-05	2.527e-05	4.939e-05
Anoxybacillus ayderensis	0	3.82e-06	4.87e-06	1.842e-05	4.591e-05	1.655e-05	1.635e-05	2.939e-05	1.509e-05
Anoxybacillus flavithermus	0.0001535	0.00014619	0.00019344	0.00049637	0.00059414	0.00061995	0.00015967	0.00014553	0.00013213
Anoxybacillus geothermalis	2.522e-05	1.57e-06	4.6e-06	0.00038783	0.00028893	0.00014053	7.53e-06	0	4.1e-06
Anoxybacillus gonensis	4.35e-05	9.98e-06	1.122e-05	3.836e-05	8.315e-05	5.795e-05	0	3.3e-06	7.83e-06
Anoxybacillus kamchatkensis	3.61e-06	0	3.62e-06	6.038e-05	3.44e-05	8.374e-05	5.01e-06	6.2e-06	0
Anoxybacillus mongoliensis	1.704e-05	1.34e-05	1.708e-05	0	0	0	4.76e-06	3.432e-05	2.51e-06
Anoxybacillus phage A403	0	0	0	1.566e-05	3.081e-05	0	0	0	0
Anoxybacillus pushchinoensis	0	4.39e-06	0	5.542e-05	7.463e-05	0.00012492	0	0	0
Anoxybacillus sp. BCO1	0.00068311	0.00078348	0.00095248	0.00050792	0.00053917	0.00059929	0.00049704	0.00041855	0.00026116
Anoxybacillus sp. KU2-6(11)	8.66e-05	6.763e-05	6.986e-05	0.00051822	0.00070844	0.00084146	0.0001194	6.09e-05	5.728e-05
Anoxybacillus sp. P3H1B	0	5.5e-06	0	6.911e-05	1.696e-05	1.786e-05	0	0	0
Anoxybacillus sp. UARK-01	2.89e-06	2.27e-06	5.45e-06	3.35e-06	7.91e-06	8.72e-06	0	4.75e-06	9.72e-06
Anoxybacillus suryakundensis	0	0	0	1.771e-05	9.9e-06	5.275e-05	0	0	2.4e-06
Anoxybacillus tepidamans	9.03e-06	3.55e-06	6.24e-06	3.898e-05	3.43e-05	2.332e-05	0	0	0
Anoxybacillus thermarum	0	8.26e-06	0	0.00022373	0.00072516	0.0001896	3.7e-06	9.47e-06	1.049e-05
Anoxybacillus vitaminiphilus	1.36e-06	9.14e-06	2.894e-05	7.506e-05	0.00015548	0.00014659	9.66e-06	2.133e-05	1.648e-05
Anoxybacter fermentans	0.00025186	0.00024205	0.00022897	0.00072598	0.00072329	0.00039076	0.00031773	0.00033161	0.00026983
Anseongella ginsenosidimutans	0.00070795	0.00055984	0.00058893	0.00326592	0.00330002	0.00579605	0.00415224	0.00567996	0.00572421
Antarcticibacterium flavum	0.00014751	0.00018408	0.00010288	0.0071745	0.0070001	0.00813306	0.00012184	0.00014511	0.00010434
Antarctobacter heliothermus	0.00030959	0.00037424	0.00036713	0.00022309	0.00020203	0.00048698	0.00043541	0.00042041	0.0003231
Anthracocystis flocculosa	4.2e-06	0	0	0	1.232e-05	3.049e-05	3.57e-06	0	0
Anticarsia gemmatalis multiple nucleopolyhedrovirus	0	0	0	0	1.41e-06	2.76e-06	0	0	0
Antricoccus suffuscus	0.00243953	0.00296127	0.00331019	0.00036119	0.00037405	0.00057431	0.00183653	0.00171351	0.00174757
Antrodiella citrinella	7.81e-06	2.957e-05	7.297e-05	0	0	4.15e-06	7.83e-06	1.454e-05	5.11e-06
Aphanizomenon flos-aquae	0.00038647	0.00042955	0.00033762	0.00026838	0.00024639	0.00038713	0.00150284	0.0020175	0.00207373
Aphanizomenon gracile	0	0	0	0	0	0	0	0	0
Aphanizomenon phage vB_AphaS-CL131	5.94e-06	0	0	0	0	0	1.009e-05	1.558e-05	1.858e-05
Aphanocapsa feldmannii	6.307e-05	0.0002055	0.00012261	8.584e-05	0.00014876	0.00041236	0.00021448	0.00015042	0.00017863
Aphanocapsa montana	4.41e-05	4.902e-05	3.012e-05	0.00136633	0.00136711	0.00412499	3.778e-05	9.487e-05	2.951e-05
Aphanothece hegewaldii	0.00020046	0.0002565	0.00032438	2.017e-05	6.515e-05	6.996e-05	0.00036359	0.00014888	0.00015127
Aphanothece minutissima	2.629e-05	2.936e-05	2.569e-05	5.5e-06	5.47e-06	1.537e-05	8.413e-05	0.00011882	0.00015023
Aphanothece sacrum	0.0005336	0.0001748	0.00019463	6.373e-05	5.292e-05	8.052e-05	0.00022128	0.00014633	0.00013935
Apibacter adventoris	0.00026616	0.00012791	7.729e-05	0.00174109	0.00201698	0.00294969	0.00020224	0.00025021	0.00024966
Apibacter mensalis	7.2e-06	1.19e-05	1.61e-05	0.00039115	0.00037222	0.00074632	8.876e-05	0.00011224	0.00010925
Apibacter sp. HY039	2.383e-05	4.638e-05	1.117e-05	0.00076588	0.00084512	0.00123679	1.795e-05	0.00010714	9.076e-05
Apibacter sp. HY041	2.844e-05	2.509e-05	1.661e-05	8.051e-05	0.00025242	0.00039247	2.11e-05	1.448e-05	3.5e-05
Apibacter sp. wkB309	0.00012067	0.00014571	0.00011218	0.00040604	0.00077664	0.00114505	3.942e-05	0.00014226	9.017e-05
Apiotrichum porosum	0	0	0	4.35e-06	5.14e-06	5.02e-06	0	5.48e-06	8.49e-06
Aplysina aerophoba bacterial symbiont clone AANRPS	0	6.45e-06	2.469e-05	0	1.344e-05	0	6.97e-06	0	0
Aplysina aerophoba bacterial symbiont clone pAPKS18	1.525e-05	2.199e-05	7.76e-06	0	0	0	1.304e-05	3.363e-05	1.614e-05
Aquabacter sp. Sn-9-2	0.00022258	0.00024525	0.00023599	0.00016567	0.00019159	0.00034802	0.00035872	0.00040811	0.0002515
Aquabacter spiritensis	0.00086547	0.00122252	0.00118824	0.00012404	0.00013867	0.00028106	0.00114939	0.00126788	0.0013845
Aquabacterium commune	0.00065397	0.0007939	0.00062497	0.00061493	0.00056348	0.00049717	0.00082345	0.00065068	0.00076248
Aquabacterium olei	0.00022237	0.0002172	0.00023421	2.311e-05	2.105e-05	5.185e-05	0.00025343	0.00020408	0.00024929
Aquabacterium parvum	9.15e-05	0.00011286	7.369e-05	1.64e-06	9.39e-06	1.446e-05	0.00011051	0.00010519	0.00010586
Aquabacterium sp.	0.00418268	0.00436768	0.00399618	0.00049849	0.00077779	0.00141539	0.00404625	0.0041895	0.00347029
Aquabacterium sp. KMB7	0.00013446	0.00016359	8.465e-05	0	3.247e-05	3.155e-05	0.00020407	0.00023444	0.00019235
Aquabacterium sp. NJ1	0.00052163	0.0003868	0.00030823	0.00036772	0.00027583	0.00019664	0.0003663	0.00037871	0.00037045
Aquabacterium sp. SJQ9	0.00029775	0.00033817	0.00021266	0.0008499	0.00046546	0.00077794	0.00024146	0.00036513	0.000271
Aquabacterium sp. W35	0.00247555	0.00279006	0.00228164	0.0001533	0.00032073	0.00078187	0.00446993	0.00487725	0.00507348
Aquabacterium tepidiphilum	0.001793	0.00169078	0.0012062	5.728e-05	0.00019213	0.00035663	0.00161205	0.00151118	0.00165581
Aquamicrobium aerolatum	0.0027297	0.00414028	0.00310434	0.00174556	0.00340418	0.00604445	0.00524846	0.00566919	0.0052783
Aquamicrobium defluvii	0.00034381	0.00044201	0.00036018	0.00021769	0.00051495	0.00118975	0.00182717	0.00201784	0.00145153
Aquamicrobium sp. LC103	0.00103571	0.00159429	0.00125774	0.00129806	0.00239644	0.00427002	0.00464187	0.00508174	0.00592846
Aquamicrobium virus P14	0	4.7e-06	0	1.244e-05	1.469e-05	6.468e-05	0	0	0
Aquaspirillum serpens	2.429e-05	8.4e-05	6.764e-05	2.44e-06	3.39e-05	1.799e-05	9.135e-05	6.062e-05	6.676e-05
Aquaspirillum sp. LM1	0.00010712	0.00012928	0.00011779	0.00015582	0.00026242	0.0003503	0.00028218	0.00030686	0.000203
Aquibacillus sp. BH258	2.865e-05	5.522e-05	1.708e-05	0.00015257	0.00018764	0.00028283	1.505e-05	6.33e-06	1.142e-05
Aquicella lusitana	0.00014644	0.00025419	0.00017327	1.487e-05	1.459e-05	0.00010493	0.00018431	0.00028487	0.00038804
Aquicoccus sp. SCR17	0.00020584	0.00026046	0.00027543	9.727e-05	0.00016736	0.00044312	0.00046562	0.00059564	0.00048128
Aquidulcibacter paucihalophilus	4.824e-05	7.154e-05	3.455e-05	5.38e-05	4.414e-05	2.838e-05	7.735e-05	7.919e-05	6.492e-05
Aquifex aeolicus	1.792e-05	2.364e-05	2.656e-05	0	0	5.74e-06	6.08e-06	9.4e-06	0
Aquifex sp.	1.843e-05	0	5e-06	0.00061196	0.00025268	0.00053565	6.972e-05	4.966e-05	3.564e-05
Aquificaceae bacterium	2.65e-05	4.169e-05	5.2e-05	1.629e-05	3.505e-05	6.688e-05	3.406e-05	1.87e-05	3.076e-05
Aquificae bacterium	0.00032608	0.00040517	0.00035629	0.00018243	0.00018415	0.00019594	0.00039815	0.00033768	0.00035934
Aquiflexum balticum	0.0005789	0.0004988	0.00026822	0.00273159	0.00256204	0.00518256	0.00067837	0.00076232	0.00059769
Aquiflexum sp. Z0201	0.0003621	0.00022271	0.00016753	0.00092647	0.00080181	0.00138484	0.00038718	0.00038785	0.00046504
Aquimarina agarilytica	3.877e-05	5.939e-05	2.675e-05	0.00167464	0.00214481	0.00195026	6.474e-05	5.188e-05	7.168e-05
Aquimarina agarivorans	2.771e-05	2.564e-05	9.79e-06	0.0022144	0.00269298	0.00332783	1.344e-05	3.576e-05	1.188e-05
Aquimarina aggregata	0.00015858	0.00014761	4.473e-05	0.00029373	0.00029185	0.00058431	6.757e-05	3.691e-05	5.006e-05
Aquimarina amphilecti	4.519e-05	7.908e-05	5.894e-05	0.00163152	0.00172399	0.00197246	2.059e-05	5.342e-05	3.787e-05
Aquimarina atlantica	0.00012827	7.212e-05	6.231e-05	0.00091476	0.00076754	0.0012624	8.47e-05	4.453e-05	7.644e-05
Aquimarina brevivitae	0.00010678	8.041e-05	3.255e-05	0.00137355	0.00148862	0.001421	5.105e-05	7.643e-05	4.072e-05
Aquimarina latercula	2.355e-05	1.68e-05	3.04e-06	0.00016241	0.00023407	0.00022779	7.796e-05	4.659e-05	2.129e-05
Aquimarina longa	0.00028845	0.00011514	0.0001003	0.00068886	0.00091909	0.00076623	1.713e-05	3.35e-05	3.346e-05
Aquimarina macrocephali	0.00010397	6.013e-05	6.123e-05	0.00057907	0.00072152	0.0006156	1.222e-05	1.873e-05	9e-06
Aquimarina megaterium	6.6e-05	0.00015119	7.178e-05	9.056e-05	0.00010175	0.00010308	2.463e-05	5.44e-05	4.782e-05
Aquimarina muelleri	3.467e-05	3.264e-05	2.266e-05	0.00036131	0.00033087	0.00093773	4.42e-05	5.077e-05	7.382e-05
Aquimarina pacifica	8.459e-05	5.924e-05	7.064e-05	0.00056184	0.00047444	0.00043593	3.963e-05	5.717e-05	3.048e-05
Aquimarina sediminis	2.505e-05	4.299e-05	2.544e-05	1.64e-06	6.28e-06	2.086e-05	8.207e-05	0.00011236	8.814e-05
Aquimarina sp. AD1	3.678e-05	2.714e-05	3.626e-05	0.00021488	0.00023464	0.00025649	6.833e-05	3.906e-05	4.873e-05
Aquimarina sp. AD10	9.353e-05	8.185e-05	0.00011666	9.03e-06	7.32e-06	9.73e-06	1.046e-05	8.85e-06	4.58e-06
Aquimarina sp. AU119	3.22e-05	4.837e-05	5.959e-05	0.00021193	0.00048764	0.0003553	0.00010364	0.00011102	7.045e-05
Aquimarina sp. AU474	0.00011833	0.00010185	7.922e-05	0.00061956	0.00073376	0.00067776	0.00012228	0.00017662	0.000174
Aquimarina sp. AU58	9.666e-05	5.029e-05	9.451e-05	0.00013269	8.873e-05	0.00011015	4.299e-05	2.827e-05	2.445e-05
Aquimarina sp. Aq107	2.776e-05	3.798e-05	2.041e-05	2.488e-05	8.64e-06	3.528e-05	5.22e-05	3.581e-05	2.241e-05
Aquimarina sp. Aq135	0.00020964	0.00010671	0.0001184	9.503e-05	0.00012915	0.00016628	9.43e-05	4.872e-05	8.121e-05
Aquimarina sp. Aq349	1.766e-05	1.795e-05	2.466e-05	0.00030699	0.00050327	0.00061615	9.903e-05	0.00014495	7.823e-05
Aquimarina sp. Aq78	6.83e-05	5.104e-05	3.655e-05	0.0006704	0.00073991	0.00130909	0.00011825	7.858e-05	2.607e-05
Aquimarina sp. BL5	0.00024917	0.000146	6.565e-05	0.00082817	0.00096354	0.00159913	0.00010464	9.589e-05	3.641e-05
Aquimarina sp. I32.4	6.233e-05	2.592e-05	3.322e-05	7.174e-05	6.225e-05	0.00024322	2.772e-05	0	6.53e-05
Aquimarina sp. MAR_2010_214	6.604e-05	2.556e-05	2.543e-05	0.00080317	0.00072864	0.00220527	8.172e-05	9.804e-05	0.00015704
Aquimarina spongiae	0.00013141	0.0001673	0.00014279	0.00060274	0.00061415	0.00088021	0.00015047	0.00018037	0.00018167
Aquimixticola soesokkakensis	1.74e-06	1.323e-05	7.94e-06	0	0	5.77e-06	1.825e-05	3.104e-05	3.916e-05
Aquimonas voraii	0.00222591	0.00234585	0.00157217	0.00033726	0.00037469	0.00109482	0.00241186	0.00269383	0.00555687
Aquincola tertiaricarbonis	0.00078872	0.00076992	0.00087004	0.00013404	0.00033186	0.00038175	0.00110127	0.00107947	0.00094381
Aquisalibacillus elongatus	2.996e-05	3.633e-05	7.636e-05	0.00016226	0.00019636	0.00019205	1.216e-05	1.127e-05	2.507e-05
Aquisalimonas asiatica	0.00068063	0.00083524	0.00076135	0.00613526	0.00574782	0.0131922	0.00150841	0.00127936	0.00105439
Aquitalea magnusonii	0.00028202	0.00040495	0.0003796	0.00037056	0.00035665	0.0004761	0.0005512	0.0005137	0.00048864
Aquitalea pelogenes	4.699e-05	3.251e-05	1.722e-05	0	3.16e-06	1.288e-05	2.052e-05	2.998e-05	5.044e-05
Aquitalea sp. MWU14-2217	5.968e-05	3.412e-05	8.619e-05	1.237e-05	6.39e-06	2.66e-05	5.375e-05	9.169e-05	8.333e-05
Aquitalea sp. THG-DN7.12	3.5e-06	6.97e-06	0	0	0	5.61e-06	0	1.203e-05	2.164e-05
Aquitalea sp. USM4	3.38e-06	7.92e-06	0	1.55e-06	3.295e-05	1.97e-05	6.548e-05	5.991e-05	1.176e-05
Arabia massiliensis	0	0	0	2.865e-05	3.961e-05	2.153e-05	0	1.6e-06	0
Arachidicoccus rhizosphaerae	0.00061304	0.0007471	0.00040696	0.00432294	0.00544138	0.00650394	0.00482424	0.00756708	0.00648071
Arachidicoccus sp. B3-10	7.946e-05	0.0001277	8.862e-05	0.00256034	0.00310015	0.00298583	0.00071168	0.00108873	0.00099471
Arachidicoccus sp. BS20	0.00054599	0.00044758	0.00028638	0.00147087	0.00156477	0.0025785	0.00163187	0.00274888	0.0020861
Arachidicoccus sp. KIS59-12	0.00097226	0.00075397	0.00052727	0.00744666	0.00774419	0.0101092	0.00477197	0.00695037	0.0052763
Arboricoccus pini	0.00049359	0.00056525	0.00050266	6.107e-05	0.00022025	0.00080723	0.00074846	0.00070415	0.0006186
Arc I group archaeon ADurb1013_Bin02101	3.434e-05	3.28e-05	5.236e-05	1.146e-05	1.517e-05	3.151e-05	2.83e-06	1.61e-06	6.27e-06
Arc I group archaeon ADurb1113_Bin01801	0	4.08e-06	0	0	0	0	0	0	4.64e-06
Arc I group archaeon ADurb1213_Bin02801	8.14e-06	1.078e-05	1.926e-05	3.49e-05	4.641e-05	5.478e-05	4.931e-05	3.84e-05	2.476e-05
Arc I group archaeon B03fssc0709_Meth_Bin005	0	0	0	5.31e-06	0	6.13e-06	6.5e-06	7.29e-06	0
Arc I group archaeon B15fssc0709_Meth_Bin003	0	4.98e-06	6.35e-06	8.196e-05	0.0001145	0.00018691	0	0	5.24e-06
Arc I group archaeon U1lsi0528_Bin055	6.438e-05	9.206e-05	6.142e-05	2.31e-06	8.1e-06	3.003e-05	0.00054673	0.00045925	0.00055075
Arc I group archaeon U1lsi0528_Bin089	2.145e-05	2.553e-05	1.997e-05	6.59e-06	7.73e-06	1.775e-05	4.54e-05	0.00010747	8.063e-05
Arcanobacterium haemolyticum	5.747e-05	7.022e-05	5.936e-05	0.0001328	9.789e-05	0.00010357	4.347e-05	9.283e-05	4.711e-05
Arcanobacterium ihumii	0.00019433	2.902e-05	1.691e-05	6.52e-06	1.76e-06	3.45e-06	1.83e-06	3.31e-05	6.54e-06
Arcanobacterium phocae	0	1.149e-05	9.09e-06	7.69e-06	0	1.866e-05	0	3.42e-06	0
Arcanobacterium sp. C605018/01/1	1.881e-05	1.164e-05	3.369e-05	0	3.27e-06	1.6e-06	0	0	3.57e-06
Arcanobacterium sp. S3PF19	1.722e-05	1.108e-05	1.534e-05	3.657e-05	3.556e-05	1.918e-05	6.552e-05	3.831e-05	6.667e-05
Arcanobacterium urinimassiliense	8.21e-06	3.516e-05	2.997e-05	1.542e-05	4.74e-05	5.728e-05	3.051e-05	1.615e-05	4.528e-05
Archaeoglobales archaeon	0.00037277	0.00052165	0.00051477	0.00115087	0.001051	0.00070299	0.00072621	0.00082631	0.00089611
Archaeoglobales archaeon ex4484_92	0	0	0	0	0	3.35e-06	0	0	5.58e-06
Archaeoglobi archaeon	9.48e-06	3.15e-05	1.821e-05	3.33e-06	2.132e-05	2.004e-05	3.713e-05	3.389e-05	2.833e-05
Archaeoglobus fulgidus	5.996e-05	4.877e-05	8.61e-05	0	1.817e-05	1.429e-05	6.337e-05	5.307e-05	6.888e-05
Archaeoglobus sp.	3.08e-05	2.606e-05	1.552e-05	3.91e-06	1.155e-05	6.78e-06	8.76e-06	1.17e-05	0
Archaeoglobus sulfaticallidus	9.664e-05	5.861e-05	3.684e-05	0	3.59e-06	2.256e-05	6.71e-05	4.547e-05	2.925e-05
Archaeoglobus veneficus	6.009e-05	6.418e-05	9.405e-05	0	0	8.73e-06	2.152e-05	5.971e-05	2.6e-05
Archangium disciforme	6.58e-06	6.89e-06	7.75e-06	6.39e-06	7.55e-06	5.587e-05	2.386e-05	2.111e-05	4.36e-05
Archangium gephyra	0.0244151	0.0286159	0.0294519	0.00408497	0.00443874	0.00727826	0.0235452	0.0236334	0.0237068
Archangium sp.	0	4.77e-06	0	0	0	0	1.82e-06	2.558e-05	3.74e-06
Archangium sp. Cb G35	0.00524839	0.00624443	0.00666361	0.00068752	0.00086262	0.00166811	0.00477484	0.00445896	0.00430876
Archangium violaceum	0.00403773	0.00483102	0.00522966	0.00033839	0.00046069	0.00103037	0.00389121	0.00399479	0.00390597
Arcicella aurantiaca	0.00024457	0.00031221	0.0001719	0.00060208	0.00071808	0.00063109	0.00023488	0.00036171	0.00019351
[truncated: 25,345 more rows]

## Sheet: Table S5
Supplementary Table 5 The relative abundance of bacterial genes anotated by KEGG database in control (CK1-CK3) and compost-applied soils (swine manure: SW1-SW3; vermicompost: VE1-VE3).
K_ID	CK1	CK2	CK3	SW1	SW2	SW3	VE1	VE2	VE3	CO2-fixing pathways	CO2-fixing genes
K00001	0.00124611	0.00145393	0.00163182	0.00025559	0.00054225	0.00076288	0.0016086	0.00160973	0.00137204
K00002	0.00017792	0.00016759	0.00015417	0.00078368	0.00099161	0.00203289	0.00025646	0.00024334	0.00034572
K00003	0.0147711	0.0153607	0.0158591	0.0192266	0.0182803	0.0160467	0.013703	0.0135094	0.0118673
K00004	0.00227701	0.00256367	0.0026269	0.00062887	0.00074726	0.00086805	0.00175327	0.0015663	0.00167059
K00005	0.00039333	0.00017265	0.00015111	0.00036188	0.00076576	0.00095033	0.00021244	0.00028103	0.00025724
K00007	0.00023508	8.861e-05	8.063e-05	4.7e-06	7.36e-06	2.086e-05	0.0001158	4.362e-05	7.127e-05
K00008	0.00716096	0.00874686	0.00874064	0.0017481	0.00234218	0.00487664	0.00764347	0.00661823	0.00662312
K00009	0.00021536	0.00022703	0.00038009	0.00036304	0.00040068	0.00041457	0.00024528	0.00022941	0.00017173
K00010	0.00935833	0.0100296	0.0100035	0.00475647	0.00501184	0.0100458	0.00932162	0.00892934	0.00814096
K00011	0	1.149e-05	6.51e-06	2.25e-06	1.33e-06	0	1.241e-05	2.129e-05	4.35e-06
K00012	0.0203037	0.018679	0.0194946	0.0189952	0.0196116	0.0216291	0.0199585	0.0195964	0.0200732
K00013	0.0129099	0.0123032	0.0124867	0.0213562	0.0199352	0.0186799	0.0122048	0.0122649	0.0114424
K00014	0.0146637	0.0140442	0.0141598	0.0215559	0.0221041	0.0223098	0.0142584	0.0146493	0.0151996
K00015	0.00851346	0.00902347	0.00981816	0.00318325	0.00479143	0.00560156	0.00927682	0.00867931	0.00898998
K00016	0.00175202	0.00220437	0.00221215	0.00060274	0.00089482	0.00100044	0.00166339	0.00164674	0.00153155
K00018	0.00202457	0.00138804	0.00112713	0.00675764	0.00682881	0.00838095	0.00178992	0.00170106	0.00157737
K00019	0.0114103	0.010409	0.0111524	0.0067091	0.00808894	0.00809333	0.0113791	0.010717	0.0101265
K00020	0.0184699	0.0182702	0.020866	0.0339761	0.0301796	0.0179457	0.0176154	0.0165272	0.0175981
K00021	0.00246521	0.00261233	0.00293739	0.00043925	0.00072628	0.00078534	0.00157609	0.00125301	0.00112606
K00022	2.506e-05	2.402e-05	3.829e-05	0.00018682	0.0002993	0.00028587	4.567e-05	3.339e-05	1.125e-05
K00023	0.00821801	0.00709381	0.0072426	0.00695425	0.00751479	0.00613341	0.0121329	0.0128791	0.014795
K00024	0.0196412	0.0191314	0.0208233	0.0170351	0.0174669	0.0188494	0.0200832	0.0196558	0.0201255
K00026	1.36e-05	8.96e-06	0	1.132e-05	3.563e-05	2.179e-05	4.62e-06	0	2.215e-05
K00027	0.007342	0.0081445	0.00938622	0.00364226	0.00339403	0.00585694	0.00584993	0.00572028	0.00533618
K00029	0.00561937	0.00429307	0.00406821	0.019415	0.0177417	0.0149746	0.00645475	0.00652507	0.00656992
K00030	0.010537	0.0113494	0.0116358	0.00227621	0.00322292	0.00536301	0.011612	0.0114159	0.0118674
K00031	0.01702	0.014666	0.0149042	0.0262484	0.023658	0.0229065	0.0176975	0.0170771	0.0178881
K00032	0.00049975	0.00012966	9.76e-05	0.0001916	0.00024522	0.00036024	0.00017307	0.00015518	0.00013167
K00033	0.0173152	0.0181499	0.0197215	0.00585343	0.00596479	0.00964652	0.0163212	0.0161521	0.0146244
K00034	0.00608305	0.00578659	0.0057175	0.00066171	0.00121227	0.00236117	0.00583813	0.00549007	0.00516728
K00035	0.00113057	0.00098039	0.00112913	6.947e-05	0.00028805	0.00037169	0.00091932	0.00089586	0.00081302
K00036	0.0182743	0.017101	0.018553	0.0161985	0.0154627	0.0135828	0.0163914	0.0164706	0.0157521
K00038	0.00289404	0.00308155	0.00368303	0.00318264	0.00280247	0.00293851	0.00223935	0.00217795	0.00208444
K00039	0.00015199	0.00014904	8.931e-05	0.00010489	7.46e-05	0.00017265	0.00010095	9.856e-05	0.00012041
K00040	0.00103955	0.00123693	0.00109075	0.0017735	0.00134853	0.00199181	0.00087709	0.00081363	0.00080099
K00041	0.00110076	0.00074138	0.00083028	0.00043888	0.00057293	0.00117614	0.00074193	0.00070911	0.00061123
K00042	0.0025743	0.00249518	0.00252719	0.00035334	0.00051386	0.00075978	0.00213626	0.00204468	0.00186902
K00043	0.00102855	0.00098867	0.00087503	0.00038114	0.00064607	0.00120463	0.00075069	0.00059062	0.00056793
K00045	0.00107168	0.0007072	0.00074662	0.00020946	0.00031713	0.00046292	0.00052803	0.00050449	0.00040417
K00046	0.00651732	0.00685618	0.00667355	0.00132531	0.00209848	0.00267058	0.00566993	0.00535616	0.00501477
K00048	7.395e-05	1.58e-05	2.037e-05	0.00011822	6.533e-05	7.363e-05	1.111e-05	2.586e-05	3.113e-05
K00049	0	0	0	0	0	0	8.66e-06	4.46e-06	1.368e-05
K00050	0.00043785	0.0004514	0.00037894	0.00032536	0.00042069	0.00067406	0.00024075	0.00024337	0.0002292
K00052	0.0210337	0.0211301	0.0205184	0.0200699	0.0191245	0.019328	0.0196808	0.0191636	0.0177368
K00053	0.0175616	0.0169715	0.0180838	0.0218941	0.0216798	0.0200183	0.0174977	0.0165114	0.0158643
K00054	0.00108958	0.00102977	0.00103745	0.00745928	0.00735747	0.00977859	0.00175758	0.00190016	0.00203727
K00055	0.00083793	0.00095238	0.00100487	0.0120024	0.00944857	0.00584413	0.00109247	0.00125202	0.00105835
K00057	0.0157377	0.0155469	0.0157603	0.0274226	0.0245189	0.0230941	0.0160903	0.0160136	0.0165294
K00058	0.0297058	0.0301497	0.0304251	0.0434612	0.0416466	0.0382649	0.0288979	0.02756	0.0275959
K00059	0.0950202	0.0960914	0.099992	0.0944068	0.0897459	0.0864047	0.0892233	0.088454	0.0897172
K00060	0.00684433	0.00731113	0.00764667	0.00176137	0.0022724	0.0040679	0.0103897	0.00988307	0.0108755
K00064	0.00290959	0.00277289	0.00264838	0.00142598	0.0012441	0.00239391	0.00195974	0.00199522	0.00155486
K00065	0.0135344	0.0131796	0.0145231	0.00327314	0.00379903	0.00683575	0.0109077	0.0107016	0.00992168
K00066	0.00353079	0.00343685	0.00314462	0.00022455	0.00037684	0.00076662	0.00328048	0.0025997	0.00402241
K00067	0.0139469	0.0127291	0.0124294	0.0407143	0.0372585	0.0301076	0.0131047	0.0137531	0.0145105
K00068	7.23e-06	3.038e-05	2.179e-05	3.47e-06	8.01e-06	8.56e-06	6.674e-05	6.303e-05	5.079e-05
K00069	1.117e-05	2.809e-05	1.345e-05	0	3.57e-06	7.24e-06	2.835e-05	2.696e-05	2.756e-05
K00073	0.00057985	0.00069544	0.00055971	0.00017863	0.00017768	0.0002991	0.00047713	0.00041089	0.00041732
K00074	0.0261475	0.0264209	0.0273768	0.0192224	0.0221166	0.0226136	0.0238934	0.0232605	0.0217212
K00075	0.0156768	0.0153003	0.0150082	0.0244432	0.0247559	0.0235588	0.0156314	0.0157737	0.0163101
K00076	0.00120516	0.00135854	0.00165556	0.00150587	0.00107967	0.0012914	0.00101576	0.0009176	0.00096205
K00077	0.0198938	0.0209907	0.021105	0.0274785	0.023241	0.0139368	0.0171479	0.0161467	0.0166423
K00079	0.00020377	0.00024851	0.00033412	7.21e-06	2.924e-05	3.436e-05	0.00016586	0.00018594	0.0001355
K00082	0.00057789	0.00060943	0.00061725	3.233e-05	5.035e-05	6.411e-05	0.00037528	0.00036771	0.00032326
K00084	2.923e-05	2.695e-05	3.407e-05	2.86e-06	6.29e-06	1.561e-05	0	8.26e-06	1.08e-05
K00086	1.531e-05	1.606e-05	1.688e-05	0.00016691	0.00016442	0.00013118	5.98e-06	1.987e-05	6.48e-06
K00087	0.00047842	0.00054681	0.00073714	5.69e-05	8.911e-05	0.00012437	0.00057691	0.00043711	0.00041703
K00088	0.0202011	0.0194882	0.021483	0.0257966	0.0247019	0.0237645	0.0192487	0.0192949	0.0186921
K00090	0.00168245	0.00122667	0.00118159	0.00016308	0.00036107	0.0005692	0.00179022	0.00182025	0.00182805
K00091	0.00920716	0.0081527	0.00830088	0.00742567	0.00745395	0.00936133	0.00841372	0.00861693	0.00918396
K00096	0.00160162	0.00201405	0.0020492	0.00101719	0.00132028	0.00182824	0.00144612	0.00129302	0.00148341
K00097	0.00978056	0.00884658	0.00838861	0.0230039	0.0203295	0.0163798	0.0109991	0.0112477	0.0118323
K00098	0.00100338	0.00089944	0.00087513	0.00012045	0.00021346	0.00033006	0.0005529	0.00057995	0.00042266
K00099	0.0155283	0.0157855	0.0162437	0.0192721	0.0181686	0.0154959	0.0156202	0.0150784	0.0149191
K00100	2.65e-06	1.395e-05	6.59e-06	8.33e-06	3.198e-05	4.994e-05	0	8.45e-06	3.15e-06
K00101	0.00933483	0.00953831	0.010802	0.00463721	0.00597435	0.00921627	0.0082972	0.00810595	0.00678687
K00102	0.00406301	0.00451113	0.00471469	0.00110423	0.00181377	0.00298071	0.00424499	0.00399173	0.00387478
K00103	6.028e-05	6.777e-05	9.759e-05	6.76e-06	5.49e-06	6.02e-06	5.985e-05	3.994e-05	6.865e-05
K00104	0.0129652	0.0131371	0.0139191	0.00365705	0.00445733	0.00561919	0.0116727	0.0110049	0.0106818
K00105	0	4.78e-06	1.75e-06	4.097e-05	2.029e-05	5.25e-05	1.48e-06	0	5.18e-06
K00108	0.0120795	0.0113653	0.0123	0.00352742	0.0042708	0.00643375	0.0101948	0.00914411	0.00916441
K00109	0	1.89e-06	1.078e-05	0	0	0	1.46e-05	2.089e-05	2.498e-05
K00111	0.0102158	0.00959145	0.0104934	0.0150318	0.0140058	0.0123838	0.0096686	0.00950823	0.00916726
K00112	0.00014207	0.00022425	0.00019723	1.564e-05	2.362e-05	5.206e-05	0.00033368	0.00036873	0.00028887
K00113	0.00228607	0.00226438	0.00246312	0.00021425	0.00049974	0.0006949	0.00301418	0.00285393	0.00335369
K00114	0.00956635	0.0108883	0.0106978	0.00573171	0.00518617	0.00677319	0.00921837	0.00747212	0.00661281
K00115	2.63e-06	2.07e-06	0	1.83e-06	1.725e-05	1.793e-05	0	0	0
K00116	0.00217925	0.00068129	0.00075243	0.00738882	0.00556892	0.00320586	0.00047592	0.000524	0.00047075
K00117	0.00798439	0.00847479	0.00870829	0.00168137	0.00213091	0.00379134	0.00785413	0.00645295	0.0059958
K00118	7.88e-05	5.469e-05	6.146e-05	0.00016659	0.00015085	0.000617	5.543e-05	6.945e-05	3.906e-05
K00119	0.00155924	0.00183873	0.00194273	6.548e-05	0.00011972	0.00020831	0.00106916	0.00114629	0.00108523
K00120	0.0001153	0.00017652	0.00014533	8.23e-06	5.39e-06	1.248e-05	9.583e-05	8e-05	9.268e-05
K00121	0.0166756	0.0166789	0.0178332	0.017259	0.0151851	0.0111562	0.0163994	0.0157039	0.0148195
K00122	0.00053058	0.00050532	0.00066069	2.118e-05	8.376e-05	0.00012166	0.00057656	0.00040684	0.00031529
K00123	0.00835017	0.00776477	0.00789417	0.00476567	0.00641989	0.00839818	0.00755575	0.00731857	0.00725696
K00124	0.0110108	0.0106862	0.011558	0.0035499	0.00526474	0.00761449	0.00926915	0.0087636	0.00844553
K00125	0	2.984e-05	3.82e-06	0	0	1.471e-05	3.925e-05	4.733e-05	7.53e-05
K00126	0.00096618	0.00090466	0.00070674	0.00095059	0.00178057	0.00238391	0.00102943	0.00118271	0.00088238
K00127	0.00660907	0.00580134	0.00531538	0.00309051	0.00458811	0.00601272	0.00532452	0.00520875	0.00508469
K00128	0.0212291	0.0188403	0.0200189	0.0214799	0.0217581	0.027766	0.0184297	0.0184164	0.0188064
K00129	1.02e-06	6.43e-06	1.02e-06	0	0	0	6.94e-06	8.04e-06	2.465e-05
K00130	0.00709749	0.00717323	0.0077979	0.00102381	0.00154901	0.00308016	0.00460107	0.00410538	0.0039396
K00131	0.00118962	0.00021622	0.00011368	6.358e-05	7.327e-05	0.00016971	0.00016066	0.00016569	0.0001285
K00132	0.00065796	0.00090977	0.00088383	8.773e-05	0.00014941	0.00021772	0.00081808	0.00072782	0.00076262
K00133	0.0210005	0.0204873	0.0215342	0.023747	0.0237526	0.0259371	0.0213236	0.0208626	0.0203365
K00134	0.0258643	0.0232848	0.0250522	0.0394197	0.0348414	0.0319466	0.0249997	0.0243419	0.0243489
K00135	0.0209636	0.0191646	0.0211347	0.0254863	0.0257049	0.0259771	0.0166022	0.0154019	0.0143107
K00137	0.00137762	0.00144684	0.00148789	5.316e-05	9.828e-05	0.00012632	0.00093306	0.00085122	0.00072481
K00138	0.00283769	0.00170934	0.00208286	0.0128682	0.0111178	0.00522808	0.00143765	0.00123978	0.00116937
K00140	0.0117137	0.0105391	0.0122803	0.013623	0.0124754	0.00960665	0.01019	0.00896619	0.00857708
K00141	0.00146451	0.00124719	0.0014886	0.00011011	0.00022159	0.00036787	0.00113967	0.00098492	0.00090469
K00143	0	3.59e-06	0	0	0	0	3.87e-06	0	1.223e-05
K00145	0.0160581	0.0159784	0.0164328	0.0211005	0.019192	0.0198865	0.0164807	0.0166337	0.0167589
K00146	0.00122326	0.00115327	0.0011899	0.0005089	0.00074492	0.00077863	0.00111179	0.00115978	0.00110499
K00147	0.0107423	0.00950197	0.0104806	0.0186628	0.0166128	0.0146578	0.0102329	0.01036	0.00978634
K00148	0.00198688	0.00170484	0.00199593	0.00015955	0.00025526	0.00048376	0.00100885	0.00097038	0.00106187
K00150	0.00054114	0.00062629	0.00059354	0.00022853	0.00032208	0.00082751	0.00112947	0.00111635	0.00107108
K00151	0.00146704	0.00165952	0.00154857	0.00024812	0.00035828	0.00049103	0.00112874	0.00119583	0.00114936
K00153	0.00286041	0.00319619	0.00424645	0.00013552	0.00019411	0.00032157	0.00185454	0.00190904	0.00176401
K00154	0.00226533	0.00193419	0.00168989	0.0129906	0.0101019	0.00433305	0.00374394	0.00442091	0.00495304
K00156	0.00492291	0.00449453	0.00474552	0.00767755	0.00577733	0.00501816	0.00271869	0.00281441	0.00272375
K00158	0.00042072	0.00053366	0.00043204	0.00011444	0.00012851	0.00015477	0.00036966	0.00026367	0.00041068
K00161	0.0202432	0.0200962	0.0227553	0.00989052	0.0110503	0.0146992	0.0213525	0.0213255	0.022991
K00162	0.0175469	0.0182955	0.0199921	0.0100096	0.0107672	0.0142039	0.0188049	0.0181604	0.019886
K00163	0.00361121	0.0028063	0.00323295	0.013733	0.0119222	0.00988119	0.00352432	0.0033197	0.00369436
K00164	0.00408563	0.00300622	0.00297341	0.0193918	0.0167716	0.014933	0.00489956	0.00510847	0.00578404
K00166	0.00621002	0.00598005	0.00620911	0.0015829	0.00238457	0.00431447	0.00613532	0.00563479	0.00557674
K00167	0.0108205	0.0111831	0.0120352	0.00181126	0.00297087	0.00508311	0.0105588	0.0091293	0.00865089
K00169	0.00318509	0.00373206	0.00392165	0.00014328	0.00039092	0.0005009	0.00303708	0.00265618	0.0024882	Reductive tricarboxylic acid cycle	porA
K00170	0.00377048	0.00403462	0.00464405	0.00017543	0.00041725	0.00055648	0.00353878	0.00297816	0.00297444
K00171	0.00063839	0.0006823	0.00072931	2.847e-05	0.00012325	7.148e-05	0.00077207	0.00054875	0.00057831
K00172	0.00240846	0.00274426	0.00251587	9.325e-05	0.00031428	0.00034807	0.00215943	0.0016956	0.00198805
K00174	0.0098024	0.0101349	0.0107758	0.00617174	0.00708027	0.00714677	0.011795	0.0106786	0.0111899	Reductive tricarboxylic acid cycle	oorA
K00175	0.0181632	0.0195597	0.019943	0.00642871	0.00803963	0.00863802	0.0210067	0.0192291	0.0201276
K00176	0.00082521	0.00101737	0.00089625	0.00311034	0.00311716	0.00256507	0.00154023	0.00150169	0.00143894
K00177	0.00069785	0.00089874	0.00076716	0.0027719	0.00244606	0.00234826	0.00156283	0.00157209	0.00149096
K00179	0.00113859	0.00093976	0.00109952	0.00288916	0.00327942	0.00244892	0.00162735	0.00161519	0.0015372
K00180	0.0017442	0.00150936	0.00149395	0.00299207	0.00354366	0.00258518	0.00198591	0.00198298	0.00231451
K00183	2.64e-06	2.08e-06	5.29e-06	0	0	0	1.233e-05	4.62e-06	4.72e-06
K00184	0.00504128	0.00549001	0.00523656	0.00345963	0.00306701	0.0049322	0.00725398	0.00728852	0.00760183
K00185	0.0119803	0.0119689	0.0120266	0.00457853	0.00426494	0.00738867	0.0152955	0.0142992	0.0137447
K00186	0.00048746	0.00069583	0.00056724	2.315e-05	6.106e-05	0.00010654	0.00073745	0.00058835	0.00066846
K00187	0.00043943	0.00054074	0.0005075	3.207e-05	4.125e-05	9.708e-05	0.00069571	0.00059497	0.00057459
K00188	0	0	1.275e-05	0	0	1.019e-05	1.095e-05	0	0
K00189	2.462e-05	7.39e-05	1.969e-05	0	7.6e-06	0	4.798e-05	4.673e-05	0.00011669
K00193	0	6.15e-06	0	0	0	0	1.889e-05	5.22e-06	1.84e-06
K00194	7.159e-05	9.018e-05	2.524e-05	1.121e-05	8.47e-06	2.587e-05	0.000412	0.00061914	0.00047792
K00195	0	0	0	0	0	0	6.08e-06	3.13e-06	1.601e-05
K00196	4.073e-05	9.289e-05	6.203e-05	8.096e-05	0.00010719	6.994e-05	0.0002294	0.0002318	0.0002148
K00197	3.322e-05	2.531e-05	1.7e-05	2.82e-06	6.38e-06	1.213e-05	0.00023705	0.00029731	0.00028511
K00198	3.604e-05	3.45e-05	2.794e-05	0	6.32e-06	1.22e-05	0.00011104	0.00018544	0.00013563	Reductive acetyl-CoA pathway	acsA
K00200	0.00085754	0.00093064	0.0008343	3.294e-05	0.00011291	0.00014429	0.00112432	0.00130784	0.00095916
K00201	0.00099629	0.00114692	0.00115294	4.907e-05	0.00011938	0.00022997	0.00114206	0.00122422	0.00120946
K00202	0.00045812	0.00045025	0.00048933	3.224e-05	6.47e-05	9.43e-05	0.00066828	0.00089955	0.00077576
K00203	0.00010628	0.00016999	0.00021785	0	1.481e-05	1.749e-05	0.00017658	0.00018467	0.00016271
K00204	6.54e-06	0	0	0	0	0	1.389e-05	5.72e-06	5.85e-06
K00205	0	7.54e-06	9.6e-06	0	0	0	2.6e-05	2.751e-05	1.217e-05
K00206	0.00072725	0.00071107	0.00068451	6.413e-05	0.00010256	0.0001892	0.00065946	0.00063407	0.00048649
K00207	0.00066088	0.00092	0.00075497	6.392e-05	9.996e-05	0.00019152	0.00052195	0.00048054	0.00055227
K00208	0.0189293	0.0178197	0.0195961	0.0186058	0.0192342	0.0175719	0.0194694	0.0193253	0.0192358
K00209	0.00157125	0.00074646	0.00066599	0.00217945	0.0017438	0.00238368	0.00128596	0.00127359	0.00110485
K00210	0.00022186	0.00025708	0.00029711	0.0001088	5.447e-05	0.00011538	0.00073169	0.00072528	0.00060285
K00211	0.00042362	1.842e-05	9.36e-06	0	1.74e-06	0	0	0	0
K00213	1.835e-05	8.23e-06	1.053e-05	1.6e-06	4.29e-06	2.271e-05	4.46e-06	9.13e-06	0
K00214	0	0	0	0	0	0	0	0	0
K00215	0.015908	0.0157031	0.0163298	0.0235364	0.0232523	0.0216386	0.0150992	0.0151171	0.0163507
K00216	9.782e-05	9.52e-05	4.841e-05	0.00013229	0.00021818	9.252e-05	0.00019954	0.00017752	0.00010459
K00217	0.00301189	0.00284417	0.00329791	0.0001388	0.00029941	0.00070436	0.00162519	0.00182888	0.00162312
K00218	2.279e-05	4.223e-05	2.23e-05	0	4.3e-06	1.088e-05	6.86e-05	4.246e-05	6.576e-05
K00219	0.00186415	0.00131214	0.00130609	0.0105817	0.00884863	0.0038234	0.00252223	0.00282657	0.00413362
K00220	0.00186358	0.00198579	0.00229389	0.00019462	0.00053447	0.00104944	0.00260659	0.00255059	0.00248005
K00221	0.00016422	0.00016108	7.518e-05	6.28e-06	1.138e-05	2.745e-05	0.00013283	0.00014225	0.00019481
K00222	3.113e-05	3.18e-05	1.207e-05	2.45e-06	5.71e-06	1.245e-05	3.227e-05	4.603e-05	3.094e-05
K00223	0	0	0	0	0	2.3e-06	0	0	0
K00224	3.09e-06	4.86e-06	1.24e-05	0	0	0	5.25e-06	0	0
K00226	0.00327686	0.00410578	0.00380358	0.0156239	0.0135642	0.00782413	0.00455902	0.0041575	0.00392391
K00227	0.00098136	0.00057177	0.00050712	3.943e-05	8.707e-05	8.019e-05	0.00051042	0.00045805	0.00043725
K00228	0.0075706	0.00612314	0.00632417	0.0176618	0.0159883	0.0130248	0.009638	0.0102446	0.0100425
K00230	0.00312625	0.00404531	0.00391729	0.00249183	0.00280499	0.00282176	0.00375221	0.00348652	0.00367817
K00231	0.00368553	0.00449772	0.00445533	0.00066871	0.00095724	0.00192426	0.00411017	0.00406976	0.0040076
K00232	0.00060885	0.00058504	0.00073557	0.00050316	0.00060534	0.00124821	0.00039049	0.00036783	0.00028887
K00235	3.43e-06	0	3.44e-06	1.548e-05	2.812e-05	2.201e-05	0	0	0
K00239	0.0141802	0.0124387	0.0138999	0.0234638	0.0194093	0.0188836	0.0134806	0.0130148	0.0136273
K00240	0.0253175	0.0246525	0.026904	0.0336473	0.0303492	0.0284961	0.0246352	0.0230027	0.0228689
K00241	0.0150827	0.0135715	0.0133904	0.028951	0.0250873	0.0231861	0.0140591	0.0146265	0.0149592
K00242	0.00510263	0.00504765	0.005329	0.0191755	0.0159904	0.0133721	0.00733721	0.00795085	0.00901703
K00243	0.00132342	0.00056584	0.00034812	0.0144058	0.0124933	0.007706	0.00050237	0.00059393	0.00048607
K00244	0.00227984	0.00230117	0.002624	0.00074721	0.00096793	0.00122995	0.00220822	0.00217538	0.00219744
K00245	0.00234591	0.00248275	0.00232971	0.00045831	0.00059901	0.00064152	0.0021891	0.00184188	0.0015824
K00246	0.00141807	0.00167388	0.00138575	0.00089709	0.00070623	0.00071617	0.00142411	0.00114199	0.00119294
K00247	0.0015078	0.00178407	0.00188556	0.00090156	0.00066095	0.00061239	0.00118053	0.00106443	0.00091437
K00248	0.00498224	0.00476436	0.00476389	0.00410636	0.00407205	0.00306288	0.00474924	0.0040501	0.00392215
K00249	0.0548801	0.0568894	0.0642951	0.0195019	0.0211568	0.0246858	0.048991	0.0454078	0.0435515
K00252	0.0162145	0.0147229	0.0160293	0.0135408	0.0156299	0.0162094	0.0171402	0.0172423	0.018487
K00253	0.00716538	0.0061024	0.00695223	0.00778318	0.00806866	0.00719602	0.009373	0.00963417	0.009851
K00254	0.00998251	0.00882009	0.00882538	0.0210819	0.0204585	0.0188435	0.0112401	0.0117621	0.0120118
K00255	0	4.36e-06	1.111e-05	0	0	0	1.77e-05	1.522e-05	9.9e-06
K00256	7.344e-05	0.00014303	0.00012104	6.952e-05	3.816e-05	6.278e-05	5.357e-05	6.333e-05	3.991e-05
K00257	0	0	0	0	0	0	3.3e-06	3.4e-06	3.48e-06
K00259	0.0166679	0.0159499	0.0166378	0.0091386	0.0105779	0.0137344	0.0156276	0.0153626	0.015778
K00260	0.00053537	0.00054145	0.00050893	0.00062305	0.00118818	0.00090586	0.0010293	0.00121784	0.00117852
K00261	0.013461	0.0136852	0.0134195	0.0177828	0.0158207	0.0106564	0.0117806	0.0105749	0.0110666
K00262	0.00279412	0.00269315	0.00260954	0.0217609	0.0194588	0.0132815	0.00500623	0.00532285	0.00492776
K00263	0.00739368	0.00645405	0.00662234	0.00363024	0.00394704	0.00605511	0.00720468	0.00732049	0.00803975
K00265	0.00159611	0.00088499	0.00089379	0.00159731	0.00129776	0.00198101	0.00141887	0.00158597	0.0015944
K00266	0.0119242	0.0113887	0.0122446	0.00523449	0.0057493	0.00666969	0.0123096	0.0118728	0.0113822
K00270	2.933e-05	2.6e-05	4.685e-05	0	2.15e-06	8.06e-06	3.524e-05	2.97e-05	6.206e-05
K00271	0.00194971	0.00187338	0.00254919	5.735e-05	7.6e-05	0.00016374	0.00085549	0.00089407	0.00088135
K00273	0.00249195	0.0028565	0.00292507	0.00010715	0.00022866	0.00042679	0.00149259	0.00144508	0.00131153
K00274	0.00825102	0.00774763	0.00796462	0.00113477	0.00200597	0.00362296	0.00610911	0.00560051	0.00491903
K00275	0.0123778	0.0115743	0.0114847	0.0215119	0.0204919	0.0207349	0.0119462	0.0124229	0.011093
K00276	0.00093209	0.00105081	0.00117113	4.179e-05	0.00014827	0.00017643	0.00084106	0.00056171	0.00063352
K00278	0.00842396	0.00761684	0.00829565	0.0186105	0.0166446	0.0119536	0.00890468	0.00893002	0.00964211
K00279	0.00022522	0.00029061	0.00026262	1.655e-05	9.29e-06	4.202e-05	0.00019686	0.00019347	0.00014617
K00280	0	1.284e-05	1.151e-05	3.37e-06	0	0	1.138e-05	3.115e-05	1.531e-05
K00281	0.00370866	0.00204357	0.00208226	0.00801764	0.00739354	0.0103388	0.00330436	0.0033991	0.00350319
K00282	0.00614496	0.00687523	0.00728146	0.00145532	0.00213396	0.00309057	0.00673671	0.00615283	0.0068129
K00283	0.00555233	0.00644033	0.00651284	0.00141748	0.00214775	0.00289208	0.00634756	0.00564411	0.00681775
K00284	0.00015832	0.00017816	0.00015427	0.00012536	0.00013504	0.00053756	0.00017278	0.00014367	0.00022538
K00285	0.00974458	0.00780579	0.00726351	0.0177323	0.0173933	0.0176763	0.00956245	0.0103454	0.0108198
K00286	0.0122501	0.0118649	0.0123723	0.0235443	0.0220737	0.0209424	0.0124836	0.0132957	0.0130304
K00287	0.00765624	0.00626455	0.0058106	0.0282213	0.0263105	0.0243052	0.00806835	0.00895955	0.00949981
K00288	0.00016856	0.00024385	0.00023324	8.41e-06	1.217e-05	4.201e-05	0.0004473	0.0004746	0.00049011
K00290	0.00410193	0.00413961	0.0046785	0.00715662	0.00619645	0.00704475	0.00360505	0.0036995	0.00345532
K00293	4.74e-06	4.45e-06	3.87e-06	0	0	0	0.00014209	0.00016211	6.39e-05
K00294	0.00822444	0.00849426	0.00878634	0.00617693	0.00634653	0.00836121	0.00833027	0.00740446	0.00890265
K00295	0	4.9e-06	0	4.32e-06	5.1e-06	4.99e-06	0	5.44e-06	0
K00297	0.0181542	0.0178885	0.0182381	0.0209726	0.0193388	0.016449	0.0184049	0.0185484	0.0181993
K00298	2.13e-05	6.05e-06	7.99e-06	0.00014604	0.00016217	0.00012286	1.222e-05	1.17e-05	1.572e-05
K00299	0.00402133	0.00324249	0.00304645	0.00361645	0.00325495	0.00572291	0.0015819	0.00192598	0.00155763
K00300	0.00071166	0.00096613	0.00076958	3.75e-05	9.539e-05	0.00013046	0.00086343	0.00087591	0.00083761
K00301	0.00568897	0.00669244	0.0068606	0.00032625	0.00061035	0.00117079	0.00415772	0.00357395	0.00295407
K00302	0.0007284	0.00089485	0.00097298	0.00042724	0.00067056	0.00132892	0.00091087	0.00089667	0.00099881
K00303	0.0103588	0.0105854	0.0108621	0.00136116	0.00211321	0.00417064	0.00908594	0.00832034	0.00805687
K00304	0.00206064	0.00140191	0.00145795	0.0004537	0.00086641	0.00194224	0.001655	0.00175612	0.00165809
K00305	0.00138675	0.00119073	0.00092712	0.00022871	0.00039061	0.00089207	0.0008381	0.0009176	0.0010064
K00306	9.932e-05	0.00011072	0.00015723	3.925e-05	4.145e-05	3.287e-05	0.00011653	5.996e-05	5.929e-05
K00309	0.00087835	0.00100852	0.0011492	3.424e-05	4.53e-05	9.508e-05	0.00073352	0.00055919	0.00054828
K00311	0.00653407	0.00604057	0.00578347	0.0121553	0.0118181	0.00919591	0.00688416	0.00683453	0.0078956
K00313	0.00028999	0.00029118	0.000251	0.00018387	0.00015711	0.0006208	0.00055388	0.00064408	0.00054379
K00314	4.145e-05	4.167e-05	3.031e-05	2.9e-06	2.47e-06	6.4e-06	0.00010615	8.162e-05	0.00014863
K00315	0.00030924	0.0003048	0.00034075	0.00028023	0.00061747	0.00119997	0.00081387	0.00088928	0.00091305
K00316	0.0006796	0.00079766	0.0008674	6.17e-05	0.00011715	0.00018459	0.00091376	0.00064408	0.00062538
K00317	0.00038539	0.00049614	0.00046362	3.687e-05	6.256e-05	0.00014115	0.00093592	0.00095911	0.00205964
K00318	0.0120212	0.0115257	0.0119892	0.00613021	0.0066311	0.0092613	0.009499	0.00849545	0.00846486
K00319	0	8.88e-06	4.25e-06	4.07e-06	0	3.92e-06	1.232e-05	1.918e-05	1.524e-05
K00320	0.00547721	0.00622989	0.00648148	0.00035505	0.00066018	0.00112589	0.00606065	0.00521311	0.00530508
K00322	0.00379632	0.00382768	0.00389386	0.0147118	0.0111331	0.00535311	0.00329749	0.00299813	0.00277793
K00323	1.15e-06	2.45e-06	2.03e-06	0.0002325	0.00025086	6.876e-05	3.88e-06	1.34e-06	1.5e-06
K00324	0.0269133	0.0251217	0.0264491	0.0176997	0.0175187	0.0275394	0.0281158	0.0275855	0.0285128
K00325	0.0138967	0.0135352	0.0145204	0.0091607	0.00915579	0.0140918	0.0149122	0.0145281	0.0151316
K00326	4.263e-05	5.02e-05	8.52e-06	6.87e-06	4.2e-06	1.532e-05	4.038e-05	2.8e-05	2.806e-05
K00327	2.8e-06	0	0	0	0	0	0	7.35e-06	0
K00329	0.00548626	0.0062743	0.00607225	0.00063689	0.00116528	0.00286469	0.00629094	0.00603218	0.00708019
K00330	0.019211	0.0188135	0.0184733	0.00579685	0.00775993	0.014106	0.0197958	0.0189342	0.0191625
K00331	0.0218396	0.0204667	0.0224296	0.00529777	0.00766287	0.0124135	0.0237204	0.0221659	0.0218698
K00332	0.0167139	0.0163508	0.0162732	0.00464633	0.00667975	0.0108117	0.0174639	0.0174394	0.0170933
K00333	0.0242239	0.0244756	0.0256039	0.00524347	0.0071876	0.0120639	0.0248493	0.0232864	0.0231159
K00334	0.0154929	0.0150209	0.0151513	0.00488891	0.00642953	0.0117097	0.0164483	0.0168046	0.0170271
K00335	0.0202415	0.0195268	0.0221231	0.00507798	0.00705551	0.011843	0.0211534	0.0208185	0.0217234
K00336	0.00855735	0.00706551	0.00762899	0.00433769	0.00576942	0.00965581	0.00855376	0.00874166	0.00958838
K00337	0.0224942	0.0224586	0.0225466	0.00596884	0.00796837	0.013227	0.0242293	0.02331	0.0243437
K00338	0.0205069	0.019373	0.0201838	0.00590435	0.00738269	0.0123912	0.0221249	0.0218534	0.0228033
K00339	0.0168821	0.0169191	0.0169267	0.00575548	0.00761549	0.0123667	0.0175393	0.0178935	0.0161659
K00340	0.0198164	0.0184523	0.0194578	0.00618268	0.00719222	0.0119039	0.0205129	0.0197665	0.0199543
K00341	0.00916429	0.00862692	0.00858824	0.00459446	0.0054219	0.00955506	0.0105925	0.0105453	0.0114262
K00342	0.0162095	0.0158242	0.0165687	0.0053047	0.00658205	0.0114025	0.0180967	0.0168104	0.0179221
K00343	0.0162231	0.0154895	0.0159855	0.00533932	0.00667796	0.0117938	0.0171085	0.0167083	0.017803
K00344	0.0528404	0.0523549	0.0565552	0.0202567	0.0230907	0.0286334	0.0466765	0.0432031	0.0439955
K00346	0.00019943	0.00022877	0.00014393	0.0200108	0.0149047	0.0107815	0.00035619	0.00039173	0.00037708
K00347	0.00018518	0.00025913	0.00020845	0.0223292	0.0158205	0.0103843	0.00055464	0.00058904	0.00058981
K00348	0.00016624	0.00023076	0.00019144	0.020466	0.0152122	0.0097912	0.00049803	0.00054426	0.00059261
K00349	0.00018406	0.00021789	0.00016346	0.0200681	0.0139972	0.00899143	0.00057346	0.00062295	0.0005367
K00350	0.00026251	0.00026108	0.00018063	0.0208299	0.0153632	0.00991542	0.00057223	0.00058606	0.0005246
K00351	0.00029407	0.00038211	0.00022718	0.0233855	0.0167716	0.0108506	0.00067043	0.00080649	0.00084168
K00354	0.00016223	0.00018928	0.00018319	0.00061094	0.00080442	0.00123546	0.0002013	0.00016572	0.00020775
K00355	0.00398721	0.00198102	0.00179915	0.0011935	0.00107604	0.00163834	0.00247452	0.00249166	0.00448254
K00359	0.00013357	0.00030594	0.0002053	0.00332391	0.00320543	0.00269307	0.00018808	0.00017176	0.00019878
K00360	0.0003934	0.00041789	0.00059171	4.3e-06	4.505e-05	6.074e-05	0.00024152	0.0002509	0.0002163
K00362	0.00336343	0.00177898	0.00195166	0.0004958	0.00067642	0.00067372	0.00190086	0.0018648	0.00155351
K00363	0.00597216	0.00424097	0.00435855	0.00055366	0.00100902	0.0014251	0.00407305	0.00412621	0.00343535
K00364	0.00097447	0.00056527	0.00050996	0.00065535	0.00055522	0.00075478	0.00081068	0.00073809	0.0005989
K00365	0.00231973	0.00221053	0.00269902	0.00012714	0.00027581	0.00036452	0.00124412	0.00121388	0.00103934
K00366	0.00082585	0.00104125	0.00116659	4.577e-05	0.00010307	0.00015516	0.00080348	0.00073443	0.00074685
K00367	0.00063176	0.0001206	9.651e-05	2.847e-05	7.647e-05	6.022e-05	0.00021108	0.00025194	0.00021868
K00368	0.00753763	0.00738666	0.00756381	0.00902769	0.00785855	0.0124655	0.0105359	0.0110301	0.0112005
K00370	0.00130129	0.00122255	0.00139369	0.0082899	0.00613237	0.00563706	0.00240306	0.00243213	0.00335878
K00371	0.00388624	0.00354464	0.0040106	0.011378	0.0093821	0.00822811	0.0063692	0.00656974	0.00747847
K00372	0.00252921	0.00213359	0.00223776	0.00013569	0.00024859	0.00040257	0.00198331	0.00190587	0.00175094
K00373	0.00348397	0.00345318	0.00373966	0.0102085	0.00809592	0.00743924	0.0054316	0.00584133	0.00691443
K00374	0.00491457	0.0046518	0.00540517	0.0106476	0.00873604	0.00876886	0.00726774	0.00745055	0.0082984
K00375	0.0116886	0.00856843	0.00796903	0.00264691	0.00325552	0.00423683	0.0101112	0.0100815	0.0133085
K00376	0.0024402	0.00195464	0.00197357	0.0110884	0.00945755	0.00727708	0.0036046	0.00370626	0.00463321
K00380	0.00270389	0.002124	0.00190181	0.0111762	0.00912875	0.00647553	0.00350005	0.00409514	0.00353377
K00381	0.00457449	0.00358434	0.00319558	0.01698	0.0140889	0.00897438	0.0044498	0.00460806	0.00438154
K00382	0.0318546	0.0290276	0.0309954	0.0436328	0.0419897	0.0431091	0.0297965	0.02993	0.0299571
K00383	0.00420722	0.00394622	0.00407768	0.0174338	0.0149429	0.0123602	0.00591688	0.00588448	0.00686037
K00384	0.0415343	0.0409653	0.042076	0.0231947	0.0265619	0.0368486	0.0384847	0.0371724	0.0377709
K00385	1.242e-05	0	3.65e-06	5.626e-05	0.00011249	5.147e-05	7.45e-06	0	0
K00386	0.00019854	0.0001607	0.00015796	8.89e-06	2.117e-05	6.96e-06	0.00014126	0.00011383	0.00010893
K00387	0.00111503	0.00116008	0.00126451	0.00011159	0.00022357	0.00029712	0.00096496	0.00090673	0.00093353
K00389	0.00318811	0.00357455	0.00369245	0.00158427	0.00209103	0.00225068	0.00256023	0.00285602	0.00227157
K00390	0.0114878	0.0115795	0.0123662	0.0152604	0.0139334	0.0109851	0.00980774	0.00949251	0.00918982
K00392	0.00374376	0.00349749	0.00409168	0.00030999	0.00044398	0.00088548	0.0025845	0.00234667	0.00235138
K00394	0.0003246	0.00040241	0.00035058	1.524e-05	5.761e-05	6.139e-05	0.00082015	0.00080829	0.00079564
K00395	0.00082505	0.00068778	0.00078189	4.291e-05	0.00010988	0.00013212	0.0010797	0.00135472	0.00110713
K00399	0	3.88e-06	0	2.29e-06	0	0	1.747e-05	1.366e-05	2.098e-05
K00400	1.67e-06	0	1.67e-06	0	0	0	0	1.65e-06	0
K00401	0	1.6e-06	2.04e-06	2.82e-06	0	0	0	1.78e-06	0
K00402	0	0	0	0	0	6.22e-06	2.892e-05	1.094e-05	1.947e-05
K00404	0.00768104	0.00559059	0.00546954	0.0423954	0.0355153	0.0276525	0.0120932	0.0122804	0.0141773
K00405	0.00563732	0.00449242	0.00476389	0.0240433	0.0213109	0.0190861	0.00963706	0.010284	0.0121733
K00406	0.0134388	0.0131712	0.0128601	0.0238184	0.0212525	0.0167519	0.0152626	0.0136884	0.0147406
K00407	0.00251368	0.00127371	0.00114928	0.0270602	0.0204016	0.0113567	0.0035351	0.00373496	0.00540553
K00410	0.00131079	0.00142644	0.00163866	0.00018379	0.00031073	0.00061613	0.00186856	0.00190296	0.00179051
K00411	0.00553304	0.00461328	0.0048969	0.0145148	0.0135637	0.0107167	0.00803109	0.00875614	0.00969274
K00412	0.00769617	0.00699107	0.00639051	0.0164554	0.014797	0.0112401	0.00970507	0.00991312	0.0101978
K00413	0.00545423	0.00429961	0.00416303	0.013565	0.01265	0.00928454	0.0070368	0.00773959	0.00835442
K00417	0	0	4.042e-05	0	2.595e-05	0	2.029e-05	0	0
K00422	0.00011294	8.73e-05	0.00011198	5.03e-06	7.8e-07	1.242e-05	5.331e-05	5.248e-05	4.955e-05
K00424	0.00061469	0.00020421	0.00019594	0.00861558	0.00879519	0.00328801	0.0018283	0.00207259	0.00369022
K00425	0.0119805	0.0108925	0.0113584	0.0171363	0.0161071	0.0125111	0.011181	0.0109853	0.0132058
K00426	0.0123518	0.0119488	0.011838	0.0253494	0.0212828	0.0160438	0.0117067	0.0114854	0.0116243
K00427	4.068e-05	8.38e-06	1.037e-05	1.661e-05	7.166e-05	3.006e-05	2.26e-06	1.46e-06	1.49e-06
K00428	0.0141775	0.0132026	0.0132626	0.0247464	0.0210133	0.0197231	0.0141534	0.0132331	0.0141613
K00432	0.0124282	0.00910539	0.00866583	0.0149149	0.0159861	0.0131645	0.010528	0.0114221	0.0115729
K00433	0.0134048	0.0110831	0.0112763	0.0009039	0.00162546	0.00264564	0.0103851	0.00889363	0.00956129
K00435	0.0004213	0.00038402	0.00049349	0.00038494	0.00053492	0.00068512	0.00036902	0.00039709	0.0002907
K00436	0.00054002	0.00069493	0.00087207	3.591e-05	4.875e-05	0.00013374	0.00105046	0.00093723	0.0011662
K00437	9.49e-06	1.832e-05	1.558e-05	2.19e-06	0	6.37e-06	3.727e-05	3.838e-05	0.00017831
K00440	0	4.06e-06	0	0	0	0	0	0	0
K00441	0.00105232	0.00121974	0.00126616	8.999e-05	0.00012542	0.00026923	0.00079424	0.00077869	0.00081878
K00442	4.009e-05	1.09e-05	1.704e-05	4.51e-06	0	2.412e-05	2.22e-05	2.054e-05	2.03e-05
K00443	0	0	1.028e-05	0	0	4.11e-06	2.396e-05	6.73e-06	1.146e-05
K00446	0.00411589	0.00433957	0.00476006	0.00070473	0.00088345	0.00114236	0.00379442	0.0033676	0.00288976
K00448	0.00425221	0.00398181	0.00398958	0.00565617	0.00639824	0.00225771	0.00245873	0.0022567	0.00220301
K00449	0.00717648	0.00714904	0.00713993	0.00570253	0.00624998	0.00288364	0.00496486	0.00431461	0.00406247
K00450	0.00532226	0.00602403	0.00627468	0.00076277	0.00169741	0.00229066	0.00588658	0.00515974	0.00461631
K00451	0.0134686	0.0122195	0.0134597	0.00506364	0.00574083	0.00785909	0.0133442	0.0122372	0.0126998
K00452	0.00199472	0.00205124	0.00173756	0.00428702	0.00418054	0.00491454	0.00471439	0.00504339	0.00654913
K00453	0.012022	0.0109928	0.0112319	0.00406811	0.00550844	0.00618991	0.0107314	0.0110942	0.0108656
K00455	0.00108906	0.00090593	0.00102098	0.00026835	0.00020154	0.00032876	0.00112166	0.00107497	0.0010084
K00456	0.00045585	0.00042242	0.00040314	2.381e-05	4.022e-05	6.299e-05	0.00049705	0.00035071	0.00035891
K00457	0.0165559	0.0149154	0.0152521	0.00551597	0.0063978	0.00852587	0.0147298	0.0141108	0.0141328
K00459	0.0176399	0.0158716	0.0174102	0.0142637	0.0167261	0.0149562	0.0155695	0.0152133	0.0151029
K00461	3.72e-06	1.46e-06	3.73e-06	0	0	1.49e-06	3.16e-06	1.63e-06	1.66e-06
K00462	2.52e-06	6.51e-06	1.187e-05	0	4.13e-06	3.32e-06	1.461e-05	2.177e-05	2.671e-05
K00463	0.00021146	0.00023134	0.00024549	1.631e-05	3.39e-05	4.038e-05	0.00026692	0.00023253	0.00018179
K00464	0.00076016	0.00037003	0.00042102	0.00020471	0.00022182	0.00036917	0.00050381	0.00051295	0.00066595
K00467	0.00283688	0.00302959	0.00381801	0.00061054	0.00079346	0.00173994	0.00157971	0.00172322	0.00136148
K00468	0.00053781	0.00016595	0.00020183	2.511e-05	6.94e-05	0.0001328	4.687e-05	9.133e-05	8.784e-05
K00469	0.00138889	0.0010098	0.00097407	8.639e-05	9.09e-05	0.0001631	0.00098783	0.00091325	0.00081895
K00471	0.00064709	0.0003022	0.00024807	0.00031158	0.00051315	0.00103979	0.00031727	0.00040587	0.00040146
K00472	0.00285402	0.00233838	0.00244488	0.00015687	0.00037911	0.00052173	0.0025113	0.00255442	0.00223969
K00474	3.126e-05	4.679e-05	7.494e-05	1.74e-06	1.655e-05	1.299e-05	9.182e-05	8.811e-05	6.379e-05
K00476	0.00104639	0.0009589	0.00087223	3.678e-05	0.00011789	0.00018516	0.00086663	0.00069085	0.00082323
K00477	0.00432831	0.00352255	0.00320216	0.00053317	0.0005499	0.00120334	0.00309409	0.0033057	0.002693
K00479	0.00567344	0.0056136	0.0064367	0.00022647	0.00044333	0.00076334	0.003764	0.00328381	0.00324386
K00480	0.00340104	0.003639	0.0044463	0.00038529	0.00066855	0.00121479	0.00323635	0.00280444	0.00272314
K00481	0.00599081	0.00611691	0.00629341	0.00498086	0.00559822	0.00280659	0.00427422	0.00409766	0.0040105
K00483	0.00312976	0.0036509	0.00401122	0.0003835	0.0007283	0.00083978	0.0037027	0.0031258	0.00285913
K00484	6.36e-05	6.433e-05	4.885e-05	0.00017624	0.00050398	8.223e-05	8.263e-05	8.223e-05	6.461e-05
K00485	0.00079037	0.0010442	0.00128422	0.00014374	0.00018273	0.00044677	0.00052755	0.000428	0.00042085
K00486	0.00170007	0.0014378	0.00124268	0.00358936	0.00356828	0.00376832	0.00349303	0.00409765	0.00524637
K00489	0	7.28e-06	4.64e-06	0	0	3.71e-06	9.83e-06	0	2.07e-06
K00491	0.00028227	0.00025187	0.00031248	3.872e-05	0.00013904	7.664e-05	0.00019363	0.00010764	0.00010593
K00493	0.00018339	0.00020903	0.00028452	8.68e-06	1.607e-05	1.654e-05	0.00010777	0.00012905	8.907e-05
K00496	0.00150208	0.00163517	0.00188866	0.00102354	0.00099136	0.00092833	0.00128328	0.00121684	0.00113643
K00499	0.00738669	0.00731448	0.00667002	0.00054637	0.00113085	0.00159101	0.00747547	0.00758524	0.00840589
K00500	0.0065896	0.0055778	0.00571357	0.00112774	0.00173685	0.00322571	0.00750839	0.0072019	0.00866522
K00501	1.505e-05	9.47e-06	6.04e-06	0	0	0	2.811e-05	2.105e-05	8.07e-06
K00502	0	0	6.16e-06	4.26e-06	0	1.722e-05	7.82e-06	0	0
K00504	0.00020147	0.00016369	0.00012118	9.04e-06	8.52e-06	2.901e-05	0.00022553	0.00011164	8.739e-05
K00505	0.00225384	0.00160793	0.00142522	9.638e-05	0.00013645	0.00021774	0.0010393	0.00088576	0.00094284
K00507	0.0163471	0.015603	0.0168279	0.00325269	0.00422695	0.00647499	0.0141492	0.0141114	0.0144248
K00508	0.00372749	0.00283073	0.0021616	0.00427432	0.00436504	0.00407983	0.0024988	0.00283658	0.002339
K00511	1.332e-05	2.325e-05	9.99e-06	1.35e-06	3.47e-06	1.381e-05	5.879e-05	0.00010184	7.959e-05
K00514	0.00016371	0.00026697	0.00023043	1.173e-05	2.305e-05	6.603e-05	0.00021362	0.00016008	0.00022412
K00518	0.00188023	0.00222228	0.00272661	0.00010524	0.00017502	0.0002025	0.00162481	0.00154807	0.00124144
K00520	0.00044222	0.00057115	0.00060686	0.00027142	0.00042931	0.00066814	0.00093444	0.00109748	0.0010957
K00523	0.00303894	0.00249392	0.0020369	0.0145449	0.0128121	0.00848886	0.00430782	0.00485548	0.00535338
K00525	0.00817926	0.00609183	0.00613811	0.0352654	0.0310107	0.0327302	0.0108664	0.0122972	0.0132466
K00526	0.0119597	0.00973754	0.0101242	0.0226968	0.0198738	0.019662	0.0091356	0.00948927	0.0103899
K00527	0.00010266	0.00013772	0.00014965	0.00117589	0.00168862	0.00158291	0.000455	0.00053918	0.00046412
K00528	0.00969987	0.0092458	0.00931432	0.0309524	0.0278122	0.0171299	0.0105117	0.0102782	0.00971646
K00529	0.00779305	0.00890495	0.00957321	0.00213017	0.00257227	0.00507362	0.00606398	0.00584896	0.00593317
K00534	3.429e-05	1.498e-05	2.951e-05	0	2.88e-06	2.81e-06	7.581e-05	4.689e-05	7.644e-05
K00537	0.00943956	0.0081785	0.00857681	0.0430568	0.0374599	0.0287923	0.0102281	0.0109092	0.010817
K00540	0.00915943	0.0103097	0.0118733	0.00111342	0.00112775	0.00176043	0.00748214	0.00654062	0.00605117
K00542	2.228e-05	1.921e-05	2.335e-05	0	2.04e-06	1.213e-05	5.661e-05	4.415e-05	4.49e-05
K00544	0.00099385	0.00099624	0.00095422	0.00011592	0.0001633	0.00035066	0.0005341	0.00040149	0.00045067
K00545	8.828e-05	6.378e-05	5.986e-05	2.25e-06	4.25e-06	2.08e-06	3.252e-05	1.248e-05	2.554e-05
K00547	0.00155167	0.00177196	0.00175963	7.74e-05	0.00016477	0.00036881	0.00103109	0.00108751	0.00100642
K00548	0.0113881	0.00996563	0.0103284	0.011105	0.0110677	0.0102312	0.0142696	0.0151322	0.01529
K00549	0.0319643	0.0338739	0.0373055	0.0262916	0.0253298	0.0176224	0.0305689	0.0273852	0.0262353
K00553	6.13e-06	0	0	0	0	0	0	7.14e-06	3.469e-05
K00554	0.0159656	0.0151371	0.0164134	0.0252221	0.0233174	0.0230927	0.0164937	0.0168098	0.0170678
K00555	4.517e-05	6.85e-05	3.874e-05	7.66e-06	9.3e-07	1.615e-05	6.845e-05	5.355e-05	4.737e-05
K00556	0.00110564	0.00092166	0.00085492	0.00574314	0.00458202	0.00561147	0.00114691	0.00149581	0.00142399
K00557	0.00052931	0.00020382	0.00017011	0.00947675	0.00735753	0.00430195	0.00014111	0.0001807	0.00020258
K00558	0.00572689	0.00511695	0.00471786	0.0259831	0.0274496	0.0279038	0.00909721	0.0132859	0.0124655
K00559	0.00011108	7.445e-05	8.134e-05	4.53e-06	2.11e-06	5.75e-06	2.344e-05	3.985e-05	2.46e-05
K00560	0.0114364	0.00959126	0.0101243	0.0286201	0.0268789	0.0231535	0.0132572	0.0131056	0.0133162
K00561	0.00072026	0.00089259	0.00074163	0.00767734	0.0104105	0.00947339	0.00073253	0.00065351	0.00061711
K00563	0.00125824	0.00100829	0.00115403	0.0143001	0.01191	0.00545628	0.00095487	0.00099398	0.00094598
K00564	0.00278511	0.00243601	0.0027529	0.0146066	0.013141	0.00874763	0.00358137	0.00441762	0.00364018
K00565	5.19e-06	2.04e-06	0	0	0	0	1.615e-05	4.54e-06	9.28e-06
K00566	0.0177096	0.0172516	0.0181853	0.0239444	0.0230008	0.022429	0.0186804	0.0188148	0.0187127
K00567	0.014887	0.0153102	0.0159221	0.0034275	0.00509468	0.00796325	0.0131078	0.0137405	0.013684
K00568	0.0185055	0.0181771	0.0181837	0.0180231	0.0172046	0.0185621	0.0212315	0.0213225	0.023358
K00569	0.00092891	0.00071664	0.00050372	0.0119324	0.00995515	0.00541811	0.00253467	0.00333591	0.00292614
K00570	0.00370542	0.00410886	0.004275	0.00079554	0.00113082	0.00180308	0.00450868	0.0044188	0.00409925
K00571	0.0033544	0.00389838	0.00386336	0.00421951	0.00501397	0.00488316	0.00549162	0.006807	0.00647645
K00573	0.016818	0.0160575	0.016364	0.025721	0.0252975	0.0269007	0.0212336	0.0228287	0.0238518
K00574	0.021014	0.019744	0.0226244	0.00390614	0.00493257	0.00844123	0.021455	0.0219535	0.0205706
K00575	0.0186407	0.0153249	0.0163644	0.0101349	0.00941085	0.00896117	0.0148478	0.0134572	0.0146279
K00577	7.626e-05	9.935e-05	8.952e-05	1.843e-05	1.242e-05	1.717e-05	0.00013583	0.0001284	0.00010116
K00578	0	0	0	0	6.91e-06	6.76e-06	6.67e-06	6.86e-06	0
K00580	4.7e-06	0	3.14e-06	0	2.57e-06	0	2.66e-06	6.03e-06	6.16e-06
K00581	4.38e-06	0	0	0	0	5.17e-06	1.86e-06	2.581e-05	1.175e-05
K00582	0	0	0	0	0	0	2.044e-05	5.26e-06	0
K00583	0	0	0	0	0	0	7.99e-06	8.22e-06	0
K00584	0	7.77e-06	4.67e-06	0	0	3.73e-06	2.906e-05	1.355e-05	1.046e-05
K00586	0	0	0	0	0	5.93e-06	0	0	6.61e-06
K00587	4.43e-06	2.011e-05	1.615e-05	0	3.62e-06	3.83e-06	3.527e-05	2.386e-05	3.99e-06
K00588	0.0038187	0.00355885	0.0033729	0.00627862	0.00659146	0.0074197	0.00295304	0.00284394	0.00275178
K00590	0	9.53e-06	1.228e-05	0	0	9.09e-06	2.326e-05	2.66e-05	2.166e-05
K00594	0.00130919	0.00155307	0.00175351	0.00012883	0.00024914	0.00042676	0.00077223	0.00082027	0.0007253
K00595	0.00149231	0.00111563	0.00128946	0.00013865	0.00020897	0.00054482	0.00106328	0.00111697	0.00119436
K00596	0.00079672	0.00094043	0.00110947	0.00015394	0.00025294	0.00041788	0.00053097	0.00055821	0.00050666
K00598	0.00521883	0.00474285	0.00497326	0.0002001	0.00052218	0.00075019	0.00326051	0.00312177	0.00292043
K00600	0.022457	0.0205338	0.0230877	0.0253775	0.0245355	0.0241883	0.0220491	0.0219404	0.0215795
K00601	8.37e-06	6.93e-06	9.16e-06	0	0	0	5.859e-05	2.511e-05	8.677e-05
K00602	0.0124096	0.0115757	0.0123792	0.0249977	0.0232125	0.020681	0.0137057	0.0137926	0.013897
K00603	0.00236314	0.00276229	0.00260379	0.00184875	0.00235455	0.0020273	0.0019641	0.00154391	0.00155096
K00604	0.0191758	0.0182681	0.0182729	0.0245379	0.0257759	0.0251386	0.0190421	0.0197356	0.020066
K00605	0.0235557	0.0233476	0.0247114	0.0249834	0.0224861	0.0212417	0.0227281	0.0222901	0.021704
K00606	0.0172904	0.0169664	0.0191348	0.0246376	0.0234647	0.0200717	0.0173612	0.0171708	0.0172319
K00608	7.24e-06	4.43e-06	6.2e-06	1.22e-06	0	5.21e-06	6.75e-06	1.48e-06	3.48e-06
K00609	0.0200915	0.019117	0.021209	0.0247803	0.0233016	0.0230604	0.0221213	0.0209138	0.021411
K00610	0.00014938	0.00017113	7.409e-05	0.00256783	0.0026037	0.00197362	0.00023037	0.00029449	0.0002542
K00611	0.0174353	0.0172971	0.0194127	0.0198707	0.0177872	0.0134919	0.0155193	0.0142666	0.0140268
K00612	0.0064936	0.00640154	0.00599034	0.0175508	0.0179693	0.00863181	0.00593758	0.00568388	0.0050926
K00613	0.00046442	0.00032352	0.00025067	3.49e-05	4.363e-05	0.00018351	0.0001681	0.00018921	0.00013523
K00615	0.0221102	0.0183081	0.018485	0.0295347	0.0286089	0.0271031	0.0195884	0.0196645	0.0194307
K00616	0.0225137	0.0219473	0.0225912	0.0230814	0.0225849	0.0209093	0.0201867	0.0201466	0.0187509
K00619	0.00464197	0.0058028	0.00589306	0.00074184	0.00102263	0.00256462	0.00492003	0.00428594	0.00448605
K00620	0.0137339	0.0134609	0.0148688	0.0179676	0.0164008	0.01403	0.0119002	0.0119611	0.0106976
K00621	3.03e-06	9.93e-06	3.04e-06	3.33e-06	2.36e-05	7.7e-06	8.16e-06	0	5.42e-06
K00622	1.214e-05	7.63e-06	7.3e-06	0	0	0	0	8.49e-06	0
K00624	3.436e-05	4.564e-05	5.942e-05	1.934e-05	4.11e-06	1.943e-05	9.395e-05	0.00010288	0.00010635
K00625	0.00660744	0.00633617	0.00624558	0.00309827	0.0047194	0.00455555	0.00608714	0.00554818	0.00505232
K00626	0.0646989	0.0632218	0.0689923	0.0603269	0.0559039	0.0497859	0.0611833	0.0598176	0.0595679
K00627	0.0210819	0.0212905	0.0217824	0.0254264	0.0256073	0.0278803	0.023116	0.0235614	0.0256819
K00630	3.031e-05	2.11e-06	0	0	0	0	0	0	5.42e-06
K00631	0.00298345	0.00270482	0.00293272	0.00735045	0.00605955	0.00543232	0.00355284	0.00313765	0.0043281
K00632	0.0253516	0.0229119	0.0250566	0.028547	0.0252416	0.0240455	0.0231292	0.0223036	0.0218977
K00633	0	0	0	0	8.6e-06	0	0	0	0
K00634	9.303e-05	0.00015359	0.00014372	0.00190869	0.00187703	0.0012914	0.00025585	0.00030569	0.00021659
K00635	0.00994049	0.0110066	0.0120952	0.00124752	0.00122691	0.00184213	0.0078684	0.00783421	0.00878775
K00637	0	3.09e-06	3.94e-06	0	1.608e-05	6.29e-06	3.33e-06	0	7.02e-06
K00638	0.00017356	0.00010035	6.792e-05	0.00314131	0.00356986	0.00367802	0.00016968	0.00021384	0.00019935
K00639	0.0149833	0.0121923	0.0126376	0.0112515	0.012128	0.0155759	0.0156504	0.0160574	0.0161541
K00640	0.0110767	0.00893358	0.00950184	0.0198431	0.0200395	0.0175388	0.00956372	0.00975833	0.00918706
K00641	0.0174798	0.017201	0.017273	0.0203767	0.0202441	0.0207572	0.0204088	0.0198887	0.0216706
K00643	0.00324199	0.00341807	0.00379928	0.00031248	0.00083247	0.00144601	0.00409897	0.00351064	0.00342801
K00645	0.0165794	0.0158355	0.0160868	0.0232576	0.0225727	0.0224546	0.0168548	0.0175147	0.0173662
K00646	6.507e-05	4.645e-05	9.07e-06	9.23e-06	0	8.91e-06	3.921e-05	1.848e-05	2.714e-05
K00647	0.00741485	0.0052964	0.00507484	0.0268041	0.0209538	0.0192533	0.010105	0.0117802	0.0124181
K00648	0.0275809	0.0257965	0.025815	0.0345571	0.0328824	0.0365743	0.0269776	0.0269149	0.0266334
K00650	3.393e-05	4.148e-05	6.862e-05	0	2.71e-06	2.99e-06	3.657e-05	2.89e-06	7.76e-06
K00651	0.00095887	0.00096698	0.00115178	0.00245234	0.00264154	0.00295726	0.00157574	0.00178838	0.00149199
K00652	0.0114505	0.0103586	0.0107451	0.0184025	0.0158024	0.0126028	0.0115148	0.0118887	0.0131027
K00654	1.853e-05	9.1e-06	2.321e-05	0	0	0	0	0	0
K00655	0.0253284	0.0256879	0.0266506	0.0294623	0.031049	0.0334989	0.0225518	0.0228995	0.0217737
K00656	0.00075276	0.00074629	0.00078025	0.00263679	0.00259798	0.00220214	0.00042874	0.00042005	0.00028372
K00657	0.00231223	0.00142941	0.00150791	0.00551832	0.00581278	0.00621793	0.00134818	0.00131532	0.00128844
K00658	0.0194982	0.0178758	0.0186614	0.0286721	0.0266922	0.027893	0.019736	0.0198035	0.0188395
K00661	0.00404577	0.00334189	0.0033353	0.00150358	0.00183267	0.00270665	0.00259761	0.00311758	0.00249936
K00662	0.0014905	0.00170778	0.00164234	0.00088682	0.00115284	0.00120543	0.00159303	0.00150821	0.00140105
K00663	0.00063912	0.00066277	0.00078209	3.176e-05	5.853e-05	6.461e-05	0.00039021	0.0004537	0.00033744
K00666	0.0258933	0.0260724	0.0286245	0.0495981	0.0396847	0.028163	0.0238584	0.0228359	0.0224427
K00670	0	0	0	8.03e-06	1.422e-05	3.246e-05	9.83e-06	0	0
K00672	0.00128239	0.0014915	0.0016465	5.333e-05	0.000158	0.00030065	0.00174155	0.00189077	0.00162086
K00673	0.00474668	0.0021919	0.00218268	0.00039472	0.0006451	0.00096343	0.00205369	0.00180204	0.00174813
K00674	0.0146852	0.0138125	0.0145176	0.0163333	0.0140744	0.0111111	0.0143818	0.0149894	0.0135291
K00675	0.00406499	0.00392496	0.00370734	0.0021167	0.00280208	0.00483704	0.00386089	0.00367653	0.00360843
K00677	0.0105786	0.0103522	0.00929546	0.0263138	0.0219611	0.0197846	0.0128997	0.0129573	0.0138763
K00681	0.0228338	0.0228575	0.0233515	0.0218235	0.0223609	0.0256547	0.0211595	0.0208766	0.0208188
K00682	6.991e-05	0.00012496	3.992e-05	2.1e-06	1.074e-05	1.932e-05	0.00029048	0.00022151	0.00135974
K00683	0.00234092	0.00244578	0.00237237	0.00195737	0.00209334	0.00274649	0.00248384	0.0024392	0.00241167
K00684	0.00929337	0.00815576	0.00840387	0.0157318	0.0141516	0.014339	0.00931597	0.0100265	0.00998795
K00686	5.41e-06	4.25e-06	5.42e-06	0	0	0	0	0	0
K00688	0.00593203	0.00581303	0.00634627	0.00466919	0.00484236	0.00560692	0.00716488	0.0069065	0.00785983
K00690	0.00031498	0.00038477	0.00042598	0.00016426	0.00026432	0.00029348	0.00044693	0.00031552	0.00029969
K00691	0.00048437	0.00010655	5.073e-05	0.00029051	0.00023508	0.00034133	0.00020427	0.00020813	0.00015374
K00692	0.000142	8.097e-05	0.00020427	6.16e-06	2.022e-05	2.036e-05	4.326e-05	2.6e-05	3.844e-05
K00693	0.00020696	0.00024932	0.00021379	4.84e-06	1.817e-05	2.969e-05	0.00012209	0.00010522	0.00010279
K00694	0.0015292	0.00124827	0.00150601	0.00164903	0.00180243	0.00148204	0.00092768	0.00079862	0.0007478
K00695	1.464e-05	2.619e-05	9.99e-06	1.19e-06	4.41e-06	3.02e-06	0.00021514	0.00019959	0.00026556
K00696	0.00011331	6.396e-05	4.744e-05	0.00045083	0.00063246	0.00205785	0.00024749	0.00033763	0.00018938
K00697	0.00841527	0.00840763	0.00931197	0.00082224	0.00136156	0.00248731	0.00810718	0.00813013	0.00957324
K00700	0.00617819	0.00535158	0.00573738	0.00510847	0.00469011	0.00634838	0.00584806	0.00548471	0.00637928
K00701	3.06e-06	1.024e-05	7.5e-06	0	0	4.77e-06	6.16e-06	3.53e-06	5.93e-06
K00702	0.00048922	0.00034297	0.00035576	0.00122052	0.00118874	0.0012701	0.00063433	0.00070674	0.00074193
K00703	0.00788953	0.00648072	0.00584269	0.00919359	0.009	0.0116586	0.00795233	0.00733643	0.00878448
K00705	0.00534163	0.00617149	0.00610567	0.00514721	0.00457663	0.00726041	0.00554368	0.00540802	0.00640055
K00709	1.87e-05	2.667e-05	3.028e-05	2.89e-06	0	1.615e-05	2.029e-05	5.539e-05	5.848e-05
K00710	0	2.91e-06	0	0	0	0	0	0	3.31e-06
K00712	0.00010328	8.107e-05	0.00010642	0.00015419	0.00018232	0.00026646	8.51e-05	0.00011363	5.851e-05
K00713	2.51e-06	7.89e-06	9.76e-06	0	0	0	3.13e-06	2.06e-06	1.264e-05
K00720	0.00187576	0.00276031	0.00229085	0.00024578	0.00033172	0.00071041	0.00225187	0.00203276	0.0020285
K00721	0.0175299	0.0183783	0.0197735	0.0096474	0.0101943	0.0119122	0.0178342	0.0174881	0.0174261
K00726	0	2.82e-06	0	0	0	0	6.08e-06	3.13e-06	0
K00728	0.00216265	0.00237146	0.00247732	0.00142217	0.00088797	0.00194138	0.00179986	0.00169593	0.00162701
K00729	0.00176863	0.00213826	0.0020381	0.00011222	0.00019381	0.0004211	0.00194751	0.00174818	0.00171358
K00733	4.039e-05	2.342e-05	3.051e-05	0	0	4e-06	2.25e-05	5.648e-05	1.316e-05
K00737	4.627e-05	1.871e-05	0	0	0	2.329e-05	0.00017129	0.00021392	0.00021692
K00748	0.00906248	0.00822293	0.00814574	0.0233154	0.0221571	0.0191929	0.0107033	0.0111804	0.0120656
K00750	1.672e-05	1.673e-05	2.286e-05	0	0	9.74e-06	1.419e-05	1.727e-05	2.038e-05
K00752	0.00090568	0.00107186	0.00105695	0.00197392	0.00202913	0.00245913	0.00142558	0.00123705	0.00177799
K00754	0.00892883	0.00898717	0.00815468	0.00607097	0.00812028	0.00997202	0.008277	0.00726916	0.00720789
K00756	0.00530845	0.00581644	0.00600462	0.00160944	0.00227653	0.00367545	0.00535642	0.00475111	0.00468356
K00757	0.00235496	0.00188366	0.00152352	0.00576997	0.0055925	0.00548017	0.00226405	0.00238251	0.00213941
K00758	0.00452711	0.00442066	0.00525902	0.00040558	0.00092385	0.00149299	0.00547445	0.00539273	0.00514999
K00759	0.0119593	0.0121833	0.0123922	0.0233567	0.0217535	0.0165728	0.0113353	0.0119591	0.0121422
K00760	0.0147236	0.0143399	0.0143118	0.0208114	0.0191305	0.0153719	0.0149813	0.0149148	0.0150007
K00761	0.0113279	0.010433	0.0107402	0.0202784	0.0207692	0.0170003	0.0107839	0.010416	0.00982896
K00762	0.0170401	0.0172253	0.0175087	0.0271899	0.0274296	0.023677	0.0175761	0.0171626	0.0176374
K00763	0.0119978	0.0113741	0.012777	0.00787289	0.00938166	0.0137632	0.0115304	0.0110621	0.010641
K00764	0.0152012	0.0140747	0.0152577	0.0221685	0.0200375	0.0201674	0.0160027	0.0158555	0.0151055
K00765	0.0153361	0.0148253	0.0150869	0.0211877	0.0203408	0.0190083	0.0139548	0.0138981	0.013051
K00766	0.0154484	0.0152156	0.0152845	0.0205948	0.019514	0.0188814	0.0159635	0.0160357	0.0161312
K00767	0.0138132	0.0133472	0.0129339	0.0245243	0.0228879	0.0190081	0.0134149	0.0135254	0.0134915
K00768	0.00400367	0.00347883	0.00342906	0.0111415	0.0100042	0.00549773	0.00339375	0.00359832	0.00346816
K00769	0.00094758	0.00095706	0.00119562	0.00040725	0.00062337	0.00115755	0.00123471	0.00115506	0.00124757
K00771	9.76e-06	1.075e-05	1.763e-05	3.25e-06	0	3.13e-06	7.46e-06	2.44e-05	6.54e-06
K00772	0.00866476	0.00941598	0.0100087	0.00128482	0.00151911	0.00248925	0.00801934	0.00701462	0.00671576
K00773	0.0163542	0.0157701	0.0163192	0.0248584	0.0229021	0.0231544	0.017786	0.0184391	0.0178722
K00782	0.0045689	0.00352335	0.00341514	0.00916798	0.007728	0.00573899	0.00341623	0.00341697	0.00350235
K00783	0.00808325	0.00703655	0.00692847	0.0171496	0.015268	0.0149485	0.00945117	0.00982128	0.0102731
K00784	0.00922115	0.00921216	0.0098561	0.00799238	0.00889742	0.0114654	0.00812659	0.00799406	0.00795804
K00785	3.27e-06	3.53e-06	4.39e-06	1.089e-05	8.05e-06	9.19e-06	8.85e-06	0	1.321e-05
K00786	0.00034459	0.00033449	0.00032115	8.61e-06	4.523e-05	8.377e-05	0.00029808	0.00031293	0.00032389
K00788	0.0127833	0.012405	0.0124493	0.0185465	0.0173567	0.0164913	0.0123765	0.0128607	0.0134034
K00789	0.0233206	0.0225907	0.0242403	0.0289509	0.0274616	0.0254139	0.0240857	0.023866	0.0233989
K00790	0.0194169	0.0181944	0.0191827	0.0248966	0.0254699	0.0252966	0.019728	0.0198849	0.0199276
K00791	0.0140379	0.0134242	0.0130341	0.0279081	0.0272213	0.0259482	0.0142719	0.0145822	0.0150355
K00793	0.0136528	0.0130664	0.0131658	0.0247779	0.0229812	0.0221673	0.0139866	0.0145089	0.0150765
K00794	0.01492	0.0141902	0.0147245	0.026099	0.0245422	0.0222609	0.0143299	0.0155023	0.0159536
K00795	0.00541391	0.00494009	0.00530154	0.00258062	0.00349787	0.0061203	0.00793296	0.00831901	0.00893608
K00796	0.0176128	0.0171962	0.0183162	0.0256598	0.0246984	0.023881	0.0165435	0.0167199	0.01709
K00797	0.00841219	0.0077382	0.00718697	0.0179571	0.0165599	0.0141707	0.0105467	0.0109149	0.0116816
K00798	0.0145161	0.0145023	0.0150039	0.0201133	0.02002	0.0180648	0.0154846	0.0148697	0.0151628
K00799	0.0569574	0.0521399	0.0550559	0.0278879	0.0297638	0.0268104	0.0615478	0.0616529	0.0638513
K00800	0.0122146	0.0123467	0.0125856	0.0165321	0.0172684	0.0182974	0.0134403	0.0134264	0.0140394
K00801	0.00126829	0.00133415	0.00134917	0.00017915	0.0002644	0.00059677	0.00131385	0.00126004	0.00127977
K00802	8.29e-06	0	7.8e-06	2.499e-05	5.202e-05	9.363e-05	7.03e-06	0	0
K00803	0.00389492	0.00356106	0.00437431	0.0106832	0.00831921	0.00390515	0.00348743	0.00350054	0.00313703
K00805	0.00267476	0.00297863	0.00369499	0.00162998	0.00196367	0.00222077	0.00221946	0.00248181	0.00208782
K00806	0.0169892	0.0164532	0.0170106	0.0227996	0.0228673	0.0211713	0.0179645	0.017951	0.0172728
K00808	0.00107182	0.00113661	0.00138717	0.00055143	0.0005642	0.00146663	0.00204675	0.00183899	0.00219365
K00809	0.0101076	0.0101472	0.00995842	0.00441797	0.00507546	0.00690944	0.00960917	0.00863492	0.00812749
K00810	3.18e-06	2.617e-05	2.436e-05	0.00183701	0.00152925	0.00154074	2.667e-05	4.214e-05	1.791e-05
K00812	0.0220235	0.0212591	0.0211326	0.0170231	0.0183774	0.0230196	0.0230836	0.0222814	0.0241534
K00813	0.00034371	0.0003617	0.00034198	0.00124524	0.0007288	0.00155137	0.00047565	0.00044823	0.00043008
K00814	1.75e-05	2.503e-05	1.517e-05	0	3.42e-06	8.15e-06	6.185e-05	5.502e-05	9.481e-05
K00816	0	0	0	0	2.543e-05	5.74e-06	0	0	0
K00817	0.0258164	0.0257197	0.0262268	0.0336979	0.0320209	0.0291778	0.0238619	0.0236098	0.0233365
K00818	8.03e-06	1.893e-05	2.012e-05	2.78e-06	3.29e-06	0	1.193e-05	7.02e-06	1.076e-05
K00819	0.00611275	0.00560556	0.00601242	0.00570676	0.00620159	0.00759608	0.00518895	0.00529395	0.00454545
K00820	0.0227514	0.0224347	0.0231799	0.0244688	0.0252928	0.025687	0.0241138	0.0233259	0.024329
K00821	0.0184109	0.0168116	0.0178591	0.01208	0.0128373	0.0179157	0.0172147	0.0162711	0.017114
K00822	0.0046958	0.00399137	0.00426195	0.00106114	0.00158183	0.00279176	0.0045761	0.00422267	0.00426164
K00823	0.00698633	0.00751418	0.00730818	0.00045957	0.0009017	0.00168044	0.00806268	0.00731056	0.00910231
K00824	0.00400494	0.00398637	0.00410259	0.00192642	0.00274941	0.003838	0.00417239	0.00398156	0.00397037
K00826	0.0314551	0.0307493	0.031681	0.0299367	0.0293744	0.0333424	0.030964	0.0296272	0.0289789
K00827	0.0004893	0.00056359	0.00054331	2.902e-05	5.315e-05	7.518e-05	0.00080291	0.00078128	0.00062856
K00830	0.00910369	0.00986149	0.0104889	0.0012573	0.00176056	0.00339243	0.009025	0.00878303	0.00819397
K00831	0.015383	0.0132854	0.0136189	0.0230594	0.0229694	0.0200433	0.0154335	0.0154877	0.0155356
K00832	0.00423789	0.00284468	0.00286701	0.0118563	0.0113165	0.00703855	0.00375843	0.00343083	0.00345932
K00833	0.00719681	0.0060328	0.00610482	0.0139939	0.0106674	0.00681401	0.00765485	0.00833611	0.00902562
K00835	6.896e-05	4.673e-05	3.487e-05	1.67e-06	1.153e-05	1.653e-05	5.871e-05	5.811e-05	3.484e-05
K00836	0.00183715	0.00088569	0.00096631	0.02431	0.0215166	0.0149828	0.00106648	0.00130557	0.00117284
K00837	0.00017612	0.00028817	0.00026098	6.52e-06	2.935e-05	2.156e-05	0.00018702	0.00010061	0.00012283
K00839	0.0003952	0.0003443	0.00036515	2.286e-05	4.285e-05	0.00010203	0.00022183	0.00021315	0.00015462
K00840	0.00131572	0.00061345	0.00051408	0.0125217	0.0113467	0.00439863	0.00039768	0.00036	0.00028258
K00841	0.00031492	0.00036972	0.00017942	7.333e-05	6.861e-05	7.158e-05	0.00015821	0.00010617	0.00010747
K00842	2.281e-05	2.152e-05	1.372e-05	0	0	7.31e-06	0	5.98e-06	0
K00844	9.441e-05	8.018e-05	4.137e-05	7.24e-06	1.091e-05	1.75e-05	9.025e-05	6.652e-05	8.656e-05
K00845	0.022388	0.0239248	0.0232819	0.00846512	0.00973661	0.0164908	0.0241823	0.0252461	0.0244902
K00846	5.94e-06	1.673e-05	6.58e-06	2.27e-06	1.343e-05	3.416e-05	5.824e-05	4.49e-05	6.427e-05
K00847	0.00955341	0.00864135	0.00824975	0.00314145	0.00401458	0.00735979	0.00871242	0.00895559	0.00921696
K00848	0.0024983	0.00229735	0.0022832	0.00153611	0.0015581	0.00213027	0.00152379	0.00158031	0.00144173
K00849	0.00865663	0.00872407	0.00873519	0.00410336	0.00469873	0.00612555	0.00724051	0.0066941	0.00657788
K00850	0.00301713	0.00219947	0.00194689	0.00821678	0.00840994	0.0105936	0.00291751	0.00314005	0.00313209
K00851	0.00691074	0.00600457	0.00605719	0.0023191	0.00238638	0.00499411	0.00474812	0.00478778	0.00458196
K00852	0.00670013	0.00764542	0.0068707	0.00261225	0.00357329	0.00606771	0.00754505	0.00801454	0.00895479
K00853	0.00238807	0.00190399	0.00190451	0.00323553	0.00236834	0.00362063	0.0018214	0.00180431	0.00168067
K00854	0.00944127	0.00902509	0.00904001	0.00477849	0.0054986	0.00882616	0.00837247	0.00857952	0.00788129
K00855	0.00138665	0.00139962	0.00144465	0.0003595	0.00049621	0.00081704	0.00232858	0.00251679	0.00217153
K00856	0.00568444	0.00521291	0.00542358	0.00226576	0.00311353	0.00590454	0.00735815	0.00836016	0.00898492
K00857	0.0102253	0.00919456	0.00952791	0.00752993	0.00816938	0.00884264	0.0105611	0.010002	0.0109392
K00858	0.0160513	0.0162799	0.0166126	0.0248525	0.0239569	0.0220397	0.01633	0.0169205	0.0178061
K00859	0.0121392	0.0123473	0.0116603	0.0228141	0.0224449	0.020973	0.0125827	0.0129843	0.0133338
K00860	0.00554336	0.00386655	0.00390848	0.00245162	0.00268192	0.00453804	0.00326855	0.00285085	0.00323481
K00861	6.79e-06	4.38e-06	5.59e-06	5.727e-05	6.053e-05	0.00015972	0	0	4.98e-06
K00862	5.18e-05	4.045e-05	3.303e-05	1.414e-05	1.834e-05	4.04e-05	3.99e-05	6.316e-05	7.129e-05
K00863	0.00039623	0.00016312	0.00016456	5.95e-05	6.584e-05	0.00012189	7.638e-05	7.857e-05	5.193e-05
K00864	0.0122692	0.0117505	0.0136436	0.00659382	0.00740601	0.0105683	0.0120313	0.0118791	0.0114214
K00865	0.00460048	0.0047221	0.00515467	0.00342634	0.00400029	0.00469224	0.00305499	0.00322588	0.00290205
K00867	0.00323557	0.00320308	0.00387127	0.00263116	0.00319998	0.00374198	0.00320643	0.00323288	0.00291667
K00868	0.00242695	0.00225966	0.00270033	0.00221002	0.00347637	0.00402754	0.00176303	0.00179714	0.00182454
K00869	0.00079389	0.00078792	0.00069872	0.00564823	0.00542071	0.00633641	0.00086293	0.00085885	0.00099136
K00872	0.00739064	0.00766764	0.00771544	0.00278721	0.00404348	0.00820974	0.00762881	0.00740476	0.00816835
K00873	0.0147794	0.0135002	0.0142162	0.0205071	0.0196822	0.0198609	0.0159213	0.0159089	0.0161845
K00874	0.00896683	0.00810045	0.0076244	0.00597032	0.0054481	0.00941531	0.0073988	0.00708265	0.00624647
K00875	8.588e-05	6.253e-05	8.211e-05	3.75e-06	1.229e-05	1.695e-05	9.293e-05	0.00010441	9.369e-05
K00876	0.00643588	0.00600316	0.0057625	0.0101915	0.0101481	0.0112269	0.00559206	0.00486466	0.0049815
K00878	0.0010243	0.00123314	0.00151378	0.00080866	0.00104218	0.00119951	0.00075415	0.00068473	0.00073933
K00879	0.00056266	0.00020838	0.00011661	0.00047188	0.00044582	0.00076676	0.00024748	0.00022951	0.00027565
K00880	0.00016024	8.549e-05	0.00010142	5.47e-06	4.22e-05	2.021e-05	5.843e-05	7.281e-05	4.528e-05
K00881	6.14e-06	0	0	2.163e-05	1.893e-05	2.553e-05	3.41e-06	0	0
K00882	0.00404999	0.00404958	0.00432509	0.00040366	0.00044886	0.00076271	0.00213811	0.00213803	0.00180988
K00883	0.0029241	0.00229195	0.00237659	0.00022228	0.00047424	0.00073422	0.00203592	0.00201334	0.00192369
K00884	0.00032545	0.0001943	0.00016372	4.772e-05	7.225e-05	0.00026726	0.00025838	0.00028988	0.00030332
K00885	3.33e-06	0	3.34e-06	6.702e-05	4.775e-05	7.741e-05	0	0	0
K00886	0.00455357	0.00473536	0.0049949	0.00071865	0.00117409	0.0023171	0.00350739	0.00359426	0.00329005
K00887	0.00075296	0.00017509	0.00017999	0.00219468	0.00202476	0.00224365	0.00029324	0.00023993	0.00041784
K00889	4.94e-06	3.72e-06	0	3.42e-06	2.457e-05	1.565e-05	0	4.13e-06	6.97e-06
K00891	0.0107714	0.0111425	0.0103925	0.0233255	0.0223393	0.0224533	0.0123671	0.0138788	0.0131625
K00892	3.745e-05	3.88e-06	0	0	7.21e-06	0	2.237e-05	8.63e-06	2.771e-05
K00893	0	3.21e-06	0	0	0	0	3.122e-05	2.143e-05	3.469e-05
K00895	0.00083773	0.00087359	0.00101423	0.0023015	0.00220824	0.00226773	0.00071434	0.00070671	0.00074963
K00897	0.000112	9.557e-05	0.00011758	0.00010732	7.856e-05	7.982e-05	0.00010746	9.587e-05	0.00012988
K00898	7.08e-06	1.231e-05	6.67e-06	7.7e-06	3.133e-05	2.57e-06	0	9.04e-06	9.58e-06
K00899	0.00021974	0.00024255	0.00029585	9.404e-05	8.343e-05	0.00013914	0.00022492	0.00024432	0.00022843
K00901	0.0045694	0.00373254	0.00330655	0.0152681	0.0138921	0.00983659	0.00521274	0.00557616	0.00651682
K00903	0.0027725	0.00233287	0.00202914	0.00022966	0.00043995	0.00066411	0.00233472	0.00229041	0.00219782
K00904	0	1.27e-06	1.62e-06	0	0	0	0	0	0
K00906	0.00158035	0.00103654	0.00089397	0.0115923	0.00968616	0.00486819	0.00163415	0.00145631	0.00160084
K00912	0.00783227	0.00757326	0.00666427	0.0225248	0.0209636	0.0171988	0.00914589	0.00985869	0.0107339
K00915	4.66e-06	7.32e-06	4.29e-06	9.69e-06	1.334e-05	1.86e-06	0	4.07e-06	0
K00917	0.0004065	0.00064885	0.00057627	0.00042528	0.00075773	0.00120474	0.00044167	0.00039366	0.00046799
K00918	4.77e-06	2.136e-05	7.03e-06	7.73e-05	0.00015056	0.00011153	8.28e-06	8.72e-06	1.079e-05
K00919	0.0107211	0.0110942	0.0110971	0.0193412	0.0206518	0.0159599	0.0115482	0.0118695	0.0118457
K00921	2.84e-06	0	0	3.94e-06	2.33e-06	1.365e-05	0	0	0
K00925	0.0108868	0.0114531	0.0117383	0.0231223	0.0210222	0.0155845	0.0106711	0.0105461	0.0108414
K00926	0.00696572	0.0074909	0.00785457	0.0128129	0.0105916	0.00521645	0.00585791	0.00568426	0.00588646
K00927	0.0184807	0.0182428	0.0190293	0.0268374	0.0260001	0.0243447	0.0197189	0.0191786	0.0194381
K00928	0.0208426	0.0194565	0.0207228	0.0397383	0.0359535	0.0293378	0.0179025	0.0171624	0.0157957
K00929	0.00012003	0.00015186	0.00012907	0.00232541	0.00235242	0.00160394	0.00019219	0.00026888	0.00021014
K00930	0.015655	0.0156158	0.0164933	0.0202336	0.0185575	0.017242	0.0143805	0.0136443	0.0130333
K00931	0.00983347	0.00973627	0.0100063	0.0196789	0.0194052	0.0172472	0.0096732	0.0101816	0.00955064
K00936	0.00462674	0.00345002	0.00388035	0.00233203	0.00210572	0.00232732	0.0027385	0.00262386	0.00239005
K00937	0.0073558	0.00626397	0.00607713	0.0105234	0.0100684	0.00992819	0.00722162	0.00683855	0.00768468
K00938	0.00043142	0.00050144	0.00038668	0.0015703	0.00149454	0.0033956	0.00098508	0.00125943	0.00120194
K00939	0.0180858	0.0177839	0.0185181	0.0272848	0.026238	0.024924	0.017278	0.0186066	0.0176434
K00940	0.0170985	0.0161447	0.0174545	0.023108	0.0235575	0.0220706	0.0165284	0.0177197	0.018029
K00941	0.0118724	0.0102858	0.0102885	0.019536	0.0180239	0.0156688	0.0111019	0.0109849	0.011893
K00942	0.014299	0.0144265	0.0148204	0.0264687	0.0266178	0.0261277	0.0155722	0.0157919	0.0169582
K00943	0.0136736	0.0156552	0.0154118	0.0183584	0.0177928	0.016736	0.0150147	0.0150716	0.0155639
K00945	0.0127248	0.0131582	0.0133188	0.0255532	0.0246197	0.0236638	0.013978	0.0146443	0.0133431
K00946	0.0115758	0.0117466	0.0109021	0.0230374	0.0218072	0.0208883	0.0115076	0.0128445	0.0131575
K00947	0.00080411	0.00096029	0.00114382	2.981e-05	6.476e-05	9.986e-05	0.00098321	0.00097347	0.00085642
K00948	0.0265417	0.0257214	0.0268066	0.0298792	0.0286622	0.0276471	0.027906	0.0284628	0.0288228
K00949	0.00124254	0.00113859	0.00099986	0.00345846	0.00382495	0.00470243	0.00134327	0.00138951	0.00133084
K00950	0.011688	0.0111308	0.011276	0.0374126	0.0361816	0.0291577	0.0141878	0.0144413	0.0163241
K00951	0.00588879	0.00487632	0.00486921	0.019269	0.0187322	0.0179318	0.00683393	0.00723462	0.00824277
K00952	0.00030422	0.0003623	0.0003999	0.00015405	0.00014975	0.00041493	0.00014223	0.00013289	0.00017293
K00953	0	0	0	0	0	0	0	0	0
K00954	0.0155319	0.0145982	0.0150574	0.0266865	0.0252216	0.0249418	0.0158986	0.0165499	0.0167163
K00955	0.00594795	0.00594479	0.00679311	0.0157707	0.014367	0.0082794	0.00610202	0.00637557	0.00737381
K00956	0.0042219	0.00323712	0.00334005	0.00471407	0.00445324	0.00677958	0.00292	0.00282963	0.00243046
K00957	0.0159649	0.0147273	0.0160664	0.0256813	0.0226161	0.0185145	0.0157019	0.0153351	0.0164488
K00958	0.00385309	0.00472864	0.00456277	0.00677242	0.00712802	0.0103587	0.00437887	0.00404073	0.00383428
K00960	0	0	0	7.4e-06	2.329e-05	1.139e-05	0	0	0
K00962	0.00753464	0.00638911	0.00626461	0.0225617	0.0211974	0.0190554	0.00759797	0.00755578	0.00755281
K00963	0.0132899	0.0132069	0.0140051	0.0182597	0.0170291	0.013861	0.0144771	0.0140144	0.0151139
K00965	0.0084388	0.00938635	0.00936038	0.00122606	0.00182351	0.00293548	0.00765099	0.00684683	0.00653599
K00966	0.00593901	0.0063664	0.00643299	0.0023385	0.00262723	0.00256803	0.00396459	0.00365324	0.00328909
K00967	0	0	0	0	0	0	0	3.51e-06	0
K00968	0.00032799	0.00041194	0.00050594	1.606e-05	2.117e-05	1.903e-05	0.00024124	0.00018135	0.00019414
K00969	0.0130598	0.013138	0.0132209	0.0238302	0.022327	0.0205892	0.0140843	0.0134704	0.0148787
K00970	0.0120831	0.0115943	0.0121877	0.0223369	0.0225973	0.020811	0.0131768	0.0140029	0.0137848
K00971	0.00776167	0.00749027	0.00792262	0.00905754	0.00880322	0.0103325	0.00836718	0.00807002	0.00774178
K00972	0.00024939	0.00034325	0.000287	0.00016757	0.00022001	0.00025739	0.0002904	0.00014229	0.00020848
K00973	0.0225761	0.0211992	0.0211737	0.0308113	0.0299209	0.0297836	0.0216067	0.0207149	0.0205584
K00974	0.00885572	0.00827754	0.00778507	0.0170439	0.016156	0.0133994	0.00958449	0.0105067	0.011422
K00975	0.0133131	0.013299	0.0143543	0.00444256	0.0047854	0.00696042	0.013233	0.0119927	0.0125499
K00978	0.00636893	0.00637508	0.0070711	0.00061745	0.00128528	0.00150206	0.00556344	0.00512277	0.00483593
K00979	0.0100311	0.0089047	0.00883536	0.0248516	0.0243564	0.0177037	0.0112887	0.0112096	0.0123014
K00980	0.00096233	0.00092519	0.00108264	0.00797084	0.0082402	0.0077883	0.00109747	0.0014049	0.00206621
K00981	0.0155123	0.0145324	0.0141108	0.0251923	0.0244463	0.0233689	0.0153549	0.0156563	0.0155255
K00982	0.00247279	0.00203736	0.00198246	0.0126833	0.011016	0.00666667	0.00322853	0.00336077	0.00440426
K00983	0.00110413	0.00115547	0.00119795	4.05e-05	7.549e-05	0.0001176	0.00097728	0.00087689	0.00083194
K00984	0.0002576	0.00016795	0.00017529	0.00859013	0.00684154	0.00600766	0.00031446	0.00029191	0.0001599
K00986	0.010067	0.00874113	0.00895321	0.0281671	0.0291183	0.0378997	0.0111994	0.0114967	0.0128702
K00987	4.24e-06	0	5e-06	0	0	0	4.24e-06	7.2e-06	7.76e-06
K00988	0.00024455	0.00013615	0.00017714	0.00042333	0.00073018	0.00068646	0.00026054	0.00028698	0.00019067
K00989	0.0151843	0.0150074	0.0173006	0.0216197	0.0196065	0.0167213	0.0167181	0.0161343	0.016409
K00990	0.00284851	0.00237329	0.00225416	0.0101737	0.00832265	0.00607311	0.00351654	0.00357448	0.00418511
K00991	0.00847601	0.00820978	0.00778302	0.020618	0.018315	0.0148764	0.00891914	0.00932343	0.0099056
K00992	0.00578348	0.00514817	0.00541187	0.0155257	0.0142063	0.0109957	0.00796966	0.00875046	0.008641
K00993	4.86e-06	1.909e-05	1.46e-05	0	3.98e-06	3.89e-06	4.12e-06	6.37e-06	4.34e-06
K00995	0.0209253	0.0224361	0.0224173	0.0178181	0.0190639	0.0173609	0.0189674	0.0181283	0.0182296
K00996	7.998e-05	4.661e-05	6.378e-05	3.38e-06	1.236e-05	1.661e-05	3.772e-05	5.477e-05	4.977e-05
K00997	0.0100608	0.0100769	0.00994106	0.0047578	0.00592363	0.00785531	0.00936067	0.00876763	0.007742
K00998	0.00044621	0.00010009	0.00010435	1.58e-06	1.098e-05	2.889e-05	0.00056318	0.00059513	0.00057816
K00999	7.681e-05	7.142e-05	7.017e-05	1.52e-06	5.07e-06	1.085e-05	2.811e-05	2.17e-05	2.327e-05
K01000	0.0204446	0.0193339	0.0199427	0.0243896	0.0229827	0.0218161	0.0199487	0.0201354	0.0195187
K01001	0.00010313	8.514e-05	4.663e-05	1.619e-05	1.033e-05	4.841e-05	7.804e-05	7.639e-05	3.829e-05
K01002	0.00053457	0.00014191	0.0001112	0.00039562	0.00061623	0.00045355	0.00011495	0.00013354	9.817e-05
K01003	0.00095155	0.00079526	0.00089245	0.00021308	0.00026636	0.00028742	0.00068081	0.00055284	0.00055114
K01004	0.0021437	0.00206162	0.00192438	0.0001046	0.00023623	0.00048809	0.00147965	0.00154987	0.00112797
K01005	0.00642227	0.00672284	0.00736571	0.00291903	0.00460386	0.00646798	0.00527289	0.00537716	0.00487435
K01006	0.00321361	0.00336364	0.00351076	0.00221874	0.0025692	0.0021624	0.00396594	0.00392115	0.00408742
K01007	0.0062925	0.00631941	0.00634643	0.0138606	0.0111284	0.00935823	0.00719795	0.00707533	0.00802422
K01008	0.00974896	0.00992034	0.0098091	0.0043674	0.00506051	0.00641822	0.00885196	0.0081911	0.00763195
K01009	0.00150533	0.00153483	0.0014587	0.00030134	0.00035621	0.00046744	0.00109926	0.00102417	0.00096744
K01011	0.0197099	0.0205026	0.0221257	0.0193214	0.0193985	0.0191103	0.0198236	0.0198886	0.0197968
K01012	0.0108799	0.0095201	0.0102436	0.0173725	0.0156603	0.00983831	0.0119297	0.0118073	0.0122977
K01014	0.00118116	0.00136723	0.00150168	0.00027957	0.00035177	0.00087592	0.00109089	0.00103391	0.00109252
K01016	4.63e-05	6.308e-05	8.146e-05	2.29e-06	9.34e-06	1.12e-05	7.566e-05	8.93e-05	0.00010892
K01017	3.805e-05	5.945e-05	6.271e-05	0	1.054e-05	1.944e-05	4.613e-05	5.073e-05	3.616e-05
K01021	9.12e-06	3.18e-05	7.08e-06	1.321e-05	6.07e-06	3.171e-05	9.084e-05	0.00010099	9e-05
K01023	0.00108967	0.00065107	0.00060055	0.00041294	0.00051164	0.00107084	0.00077041	0.00057479	0.00049969
K01025	7.621e-05	9.189e-05	8.94e-05	0	0	4.89e-06	2.466e-05	2.586e-05	2.669e-05
K01026	0.00110916	0.0009014	0.00083692	0.0001337	0.0001988	0.0003379	0.00123704	0.00099213	0.00100606
K01027	0.00076279	0.00089594	0.00081429	0.00017012	0.00041461	0.00035628	0.00115207	0.00116043	0.00109747
K01028	0.00955992	0.00762037	0.00854231	0.0106196	0.0121159	0.00946216	0.00816343	0.00822929	0.0074492
K01029	0.00930644	0.00753872	0.00792555	0.0111537	0.011462	0.00920418	0.00819255	0.00847904	0.00757337
K01031	0.00273828	0.0023099	0.00250921	0.00080547	0.00116294	0.00171879	0.00202588	0.00188045	0.00167063
K01032	0.0023627	0.00211736	0.00224477	0.00481424	0.00560393	0.00285927	0.00185711	0.00175019	0.00161812
K01034	0.00059521	0.00066271	0.0006282	0.0011397	0.00155124	0.0010599	0.00034062	0.00029108	0.00026987
K01035	0.00052881	0.00052064	0.00053878	0.00129282	0.0013502	0.00108438	0.00034312	0.00030003	0.00028459
K01039	0.00679996	0.00756548	0.00792747	0.0013091	0.00161386	0.00221235	0.00702935	0.00658902	0.00839204
K01040	0.00525566	0.00536537	0.00530161	0.00119238	0.00110124	0.00165715	0.005883	0.00549272	0.006663
K01042	0.00777498	0.00888676	0.00911474	0.00198663	0.00261759	0.0037232	0.00736224	0.00703207	0.00676443
K01045	3.705e-05	8.298e-05	6.265e-05	0	1.98e-06	3.393e-05	0.00010279	0.00013256	0.0001182
K01046	0.00624075	0.00597203	0.00619233	0.00283287	0.00206684	0.00247134	0.00417193	0.00395172	0.00394062
K01048	0.00124624	0.00122311	0.00124373	0.00035286	0.00053921	0.00074891	0.00133944	0.00128313	0.00120289
K01051	0.0036615	0.00177245	0.00151397	0.00067132	0.00067167	0.00103144	0.00122088	0.00115775	0.00092032
K01053	0.0186134	0.0199612	0.0202777	0.00564001	0.00605324	0.00964734	0.0182991	0.0155667	0.0142486
K01054	0.00175385	0.00197978	0.00186674	0.0003552	0.00065213	0.00158897	0.00176297	0.00155724	0.00155518
K01055	0.0141445	0.0151255	0.0155145	0.00193804	0.00341655	0.00440649	0.0120505	0.0107577	0.0107866
K01056	0.014847	0.0148592	0.0153876	0.0262633	0.0264215	0.0256644	0.0152373	0.0157919	0.0154559
K01057	0.00950163	0.00961073	0.00985788	0.0161085	0.0142572	0.0129104	0.00968732	0.0101134	0.00962915
K01058	0.00102843	0.000779	0.00078184	0.00234352	0.00220985	0.00163653	0.00296791	0.00313071	0.0037232
K01060	0.0012304	0.00143997	0.00162577	0.00040861	0.00060551	0.00077778	0.00145048	0.00165611	0.00145139
K01061	0.0345991	0.0353245	0.0360284	0.00281343	0.0055181	0.00878954	0.0338677	0.0304838	0.0310005
K01065	0	0	0	5.4e-06	6.37e-06	2.183e-05	0	3.04e-06	0
K01066	0.013136	0.0127783	0.0135278	0.00566542	0.00610583	0.00713121	0.010602	0.0101977	0.00963802
K01067	0.00014663	0.00011003	0.00012777	3.38e-06	2.628e-05	6.197e-05	0.0001441	7.91e-05	0.00010143
K01068	4.797e-05	5.773e-05	3.987e-05	4.29e-06	2.368e-05	3.59e-05	1.984e-05	3.211e-05	3.292e-05
K01069	0.0284276	0.0280247	0.0284774	0.0400213	0.036027	0.0355513	0.0267266	0.0270035	0.0258747
K01070	0.00461143	0.00304226	0.00329414	0.0142701	0.0126415	0.00851697	0.00511149	0.00628896	0.00482041
K01071	0.00123676	0.00127635	0.00108285	0.00429366	0.00430193	0.00363077	0.00069985	0.00085279	0.00069481
K01074	0	0	4.92e-06	0	0	0	4.17e-06	0	0
K01075	0.00227481	0.00207253	0.00180367	0.0136347	0.0127589	0.00609419	0.00243003	0.00251885	0.00227662
K01076	0.00022066	0.00024924	0.0003232	2.183e-05	9.116e-05	4.063e-05	0.0002012	0.00020165	0.0001456
K01077	0.0031912	0.00140734	0.00123254	0.00745541	0.00671526	0.00846137	0.00209033	0.00253991	0.00292206
K01078	4.14e-06	3.26e-06	8.01e-06	0	0	0	3.39e-06	1.06e-05	7.14e-06
K01079	0.00726047	0.00692737	0.00785537	0.0183923	0.0158954	0.0113083	0.00597115	0.00594416	0.00599289
K01081	0.0084445	0.00657573	0.00562248	0.0195152	0.0164135	0.0118728	0.00757362	0.00777954	0.00796973
K01082	0.00652389	0.0064858	0.00654911	0.0175741	0.0157417	0.0145176	0.00791977	0.00867516	0.00939189
K01083	0.00206983	0.00123304	0.00087511	0.0043345	0.00345346	0.00265851	0.00166002	0.00234506	0.0018027
K01085	2.33e-06	3.66e-06	0	0.00013715	0.00014047	0.0001053	1.313e-05	6.37e-06	0
K01086	0.00027759	0.00022507	0.00017665	6.836e-05	5.483e-05	9.314e-05	0.00031139	0.00023657	0.00029561
K01087	0.00655492	0.00672513	0.00724586	0.00085494	0.00137099	0.00323406	0.00648371	0.0071098	0.00769474
K01089	0.00220613	0.00131055	0.00098266	0.00313683	0.00276942	0.00479541	0.0029205	0.00332752	0.00312661
K01090	0.0016787	0.00215269	0.00193934	0.0002078	0.00034432	0.00043729	0.00188261	0.00162804	0.00183951
K01091	0.0161643	0.0153362	0.014877	0.0347674	0.0324434	0.0237156	0.016294	0.0159653	0.0158845
K01092	0.0199894	0.0191114	0.0200893	0.0235101	0.0224429	0.0236603	0.021192	0.0210075	0.02188
K01093	0.00010013	0.00018321	0.00016121	3.219e-05	6.641e-05	0.00012212	0.00044928	0.0004684	0.00048531
K01095	0.00434277	0.00422912	0.00367753	0.0171667	0.0148761	0.0127912	0.00509987	0.00542711	0.00668855
K01096	0	0	0	3.037e-05	6.537e-05	1.47e-05	0	6.42e-06	4.66e-06
K01101	0.0006403	0.00089687	0.00082773	0.00089305	0.00099709	0.00219217	0.00113062	0.0010778	0.00116979
K01103	2.565e-05	3.545e-05	1.686e-05	5.25e-06	6.22e-06	0	5.273e-05	6.914e-05	2.271e-05
K01104	0.016042	0.0142633	0.0145017	0.0364798	0.0368384	0.0315812	0.0147637	0.0153066	0.0158337
K01112	0	0	0	0	0	5.61e-06	0	0	0
K01113	0.00854344	0.00773985	0.00817431	0.00338359	0.00258159	0.00267311	0.00622699	0.00568004	0.00614095
K01114	0.00772502	0.00765097	0.0078209	0.00165756	0.00221278	0.00401927	0.00541778	0.00512554	0.00514137
K01115	0.00054908	0.00062669	0.00066635	4.822e-05	0.00010221	0.00013868	0.00049749	0.00048867	0.00050152
K01117	4.44e-06	3.53e-06	0	1.58e-06	0	1.83e-06	3.82e-06	1.94e-06	0
K01118	0.0064082	0.00358142	0.0031816	0.00286599	0.00267634	0.00357445	0.00525969	0.00541442	0.00659312
K01119	0.00132573	0.00092253	0.00073368	0.00233445	0.00211193	0.00189012	0.00099364	0.00100676	0.0014473
K01120	0.00011623	6.126e-05	6.506e-05	0	9.73e-06	3.077e-05	8.019e-05	4.769e-05	6.885e-05
K01126	0.0208052	0.0184582	0.0190608	0.0266389	0.0259741	0.0281382	0.0163394	0.0166701	0.0175644
K01128	0.00011712	8.086e-05	0.00011208	0.00055049	0.00059566	0.00106973	0.00013558	9.969e-05	6.488e-05
K01129	0.0126473	0.0111383	0.0124315	0.0196046	0.0198045	0.0192737	0.010377	0.00982407	0.0091659
K01130	0.0137095	0.0107599	0.0109423	0.0044034	0.0053501	0.00743716	0.011287	0.0100706	0.00950785
K01132	0.00010952	0.00010674	9.49e-05	5.06e-06	1.859e-05	3.157e-05	0.0001052	8.011e-05	7.802e-05
K01133	0.00382022	0.00407863	0.00400198	0.00050328	0.00057314	0.00116057	0.00309934	0.00267814	0.00273367
K01134	0.00146585	0.00172771	0.0022226	0.00096508	0.00107522	0.00132593	0.0019234	0.00203904	0.00175483
K01135	0.00035146	0.00037426	0.00039232	1.831e-05	4.547e-05	0.00012003	0.00054484	0.00042882	0.0003722
K01136	0.00075156	0.00081725	0.00095895	0.0002425	0.00025373	0.00038537	0.00071973	0.00071144	0.00058645
K01137	0.00206495	0.00255627	0.00256702	8.151e-05	0.00016297	0.00024263	0.00143545	0.00124275	0.00118885
K01138	5.614e-05	6.207e-05	0.00010233	1.22e-06	8.84e-06	2.61e-05	7.624e-05	7.152e-05	0.00010539
K01139	0.00864832	0.00770438	0.00780897	0.0224954	0.0222105	0.0221631	0.00929934	0.00966892	0.0105036
K01141	0.00176983	0.00083614	0.00062599	0.0136569	0.0109945	0.00736714	0.00275356	0.00333263	0.0042419
K01142	0.0314877	0.0272315	0.0283429	0.0399996	0.0389914	0.0368241	0.029352	0.0299922	0.0295141
K01143	1.188e-05	2.203e-05	3.95e-05	0.00052405	0.00032873	0.00056665	5.413e-05	6.563e-05	9.281e-05
K01144	0.00026829	0.00023535	0.0003575	0.00032143	0.00027843	0.0002981	0.00052391	0.00048206	0.00042229
K01146	0.00030916	3.418e-05	6.631e-05	2.56e-06	6.04e-06	0	1.304e-05	4.31e-06	1.204e-05
K01147	0.00409939	0.00406284	0.004201	0.003367	0.00315004	0.00391048	0.00384095	0.00315852	0.00298705
K01150	0.00057358	0.00015636	0.00011099	0.00206897	0.00204632	0.00115763	0.0001086	0.0001757	0.000106
K01151	0.0117908	0.0127636	0.0137735	0.00452732	0.0049666	0.00747291	0.00884455	0.00810277	0.00781918
K01153	0.00168935	0.00154391	0.00137869	0.0354724	0.0361999	0.0304428	0.0033756	0.00381428	0.00596276
K01154	0.00320274	0.0031384	0.00190277	0.0664615	0.068495	0.0511121	0.00523307	0.0062611	0.00877858
K01155	7.571e-05	9.548e-05	0.00010053	0.00016253	0.00024378	0.00016324	0.00030425	0.00031785	0.00027086
K01156	0.00050683	0.00050844	0.00040599	0.00789823	0.00941712	0.00864023	0.00139682	0.00167433	0.00187599
K01158	4.12e-06	1.284e-05	4.13e-06	0	4.15e-06	0	0	8.03e-06	0
K01159	0.0148113	0.0145592	0.0144483	0.0265257	0.0250236	0.0248428	0.0154926	0.0160186	0.0158279
K01160	0.00046129	0.00059922	0.00044561	0.00792742	0.00727867	0.00767377	0.00215344	0.00304002	0.00279047
K01161	1.835e-05	9.62e-06	3.612e-05	0.00039468	0.00076038	0.00050803	3.581e-05	2.847e-05	1.738e-05
K01163	0.00012216	0.00014765	7.485e-05	0.00248819	0.00308237	0.00218755	0.00018558	0.00017972	0.00016342
K01164	0	2.84e-06	0	0	0	0	0	0	0
K01166	0.00196786	0.00131242	0.00163478	0.00016589	0.00025592	0.00045654	0.00176431	0.00145673	0.00169862
K01167	0.00190441	0.00154533	0.00215862	0.00090233	0.00122159	0.00246298	0.00201624	0.00227081	0.00247327
K01169	2.89e-06	2.73e-06	3.48e-06	0	0	4.64e-06	2.46e-06	3.04e-06	0
K01170	0.00013044	0.00011859	9.009e-05	1.755e-05	2.839e-05	3.6e-05	0.00011035	0.00010013	7.09e-05
K01173	0.00365531	0.00267467	0.00240858	0.00463507	0.0051435	0.00514126	0.00163093	0.00143924	0.00139211
K01174	0.00299783	0.00344264	0.00377209	0.00238087	0.00265973	0.00286888	0.00394567	0.00363849	0.00378197
K01175	0.00133481	0.0011398	0.00143976	0.00205568	0.00213055	0.00373234	0.00117555	0.00119031	0.00107289
K01176	0.00393979	0.00315048	0.0033582	0.00283582	0.00268563	0.00277753	0.00425048	0.00440306	0.00430041
K01178	0.00144662	0.00174061	0.00198443	0.00016723	0.00029603	0.00044069	0.00147014	0.00154612	0.00148678
K01179	0.0112056	0.00916079	0.00978715	0.0138914	0.00963868	0.0149384	0.00745395	0.00741846	0.0066503
K01181	0.00769118	0.00634402	0.00695315	0.0111847	0.00757412	0.0119907	0.00449103	0.00467852	0.00407329
K01182	0.0005948	0.00065998	0.00078756	0.00033572	0.00027516	0.00033281	0.00051187	0.00047958	0.00035701
K01183	0.00488918	0.00320117	0.00319055	0.00117612	0.00145812	0.00196091	0.00290665	0.00297012	0.00314533
K01184	0.00070851	0.00066421	0.00058169	2.047e-05	6.054e-05	8.515e-05	0.0002887	0.00026389	0.00029456
K01185	0.00160421	0.00130267	0.00137804	0.00558411	0.004056	0.00862979	0.00636519	0.0079399	0.00788651
K01186	0.00110574	0.00088357	0.00084781	0.00437686	0.00497675	0.00620098	0.00189846	0.00235535	0.00177161
K01187	0.0110398	0.00920551	0.00998101	0.00164811	0.00245237	0.00317578	0.0112349	0.0112436	0.0139739
K01188	0	5.1e-06	0	0	3.72e-06	0	2.476e-05	2.096e-05	1.371e-05
K01190	0.00807241	0.00301066	0.00229149	0.00636982	0.00548257	0.00563052	0.00284688	0.00300895	0.00290912
K01191	0.00088814	0.00112077	0.00105186	0.00019088	0.0002414	0.00037395	0.00139643	0.0016015	0.00156842
K01192	0.00095147	0.000967	0.00084994	0.00099071	0.00122025	0.00109552	0.00088481	0.00081857	0.00088904
K01193	0.00182327	0.00109142	0.00121484	0.00073237	0.00089125	0.00136867	0.00081334	0.00072953	0.00077216
K01194	0.00179655	0.00140456	0.00120995	0.0001007	0.0001738	0.00033324	0.0022592	0.00228559	0.00366332
K01195	0.00165032	0.00142629	0.00132643	0.00018133	0.00022947	0.00022056	0.00073612	0.00075818	0.00070789
K01197	0.00025192	0.00029755	0.00024936	0.00134693	0.00116813	0.00086753	0.00043736	0.00045762	0.00047909
K01198	0.00939224	0.00599961	0.00599027	0.00447835	0.00383536	0.00487402	0.00541517	0.00502698	0.00455792
K01200	0.00050508	0.00014017	0.00011294	0.00073417	0.00065192	0.00101389	0.00017358	0.00019611	0.00011977
K01201	0.00394944	0.00280868	0.00253732	0.00038388	0.00079006	0.00078118	0.00311542	0.00252704	0.00262482
K01202	1.063e-05	1.86e-05	6.63e-06	0	5.94e-06	4.83e-06	5.61e-06	1.28e-05	9.59e-06
K01204	2.88e-06	0	0	0	0	0	0	0	2.57e-06
K01205	0.00056842	0.00012924	0.00010158	3.647e-05	2.481e-05	5.038e-05	0.00036263	0.00042856	0.00040375
K01206	0.0152803	0.00836791	0.00776305	0.00944619	0.00918527	0.010465	0.0087091	0.00857026	0.00793609
K01207	0.0146676	0.0145915	0.0147643	0.0222083	0.0213005	0.019703	0.0156878	0.0151387	0.016129
K01208	0.00095254	0.00104699	0.00111221	0.00057444	0.00072435	0.00078814	0.00168708	0.00178539	0.00194988
K01209	0.00772068	0.00723614	0.00741143	0.00390124	0.00382275	0.0044824	0.00544843	0.00512675	0.00445008
K01210	3.359e-05	3.734e-05	1.605e-05	1.175e-05	8.61e-06	3.97e-06	7.312e-05	6.423e-05	6.479e-05
K01212	9.547e-05	8.032e-05	0.00016232	3.11e-06	2.757e-05	2.314e-05	2.814e-05	3.621e-05	2.146e-05
K01214	0.00642889	0.00595042	0.00680287	0.00200013	0.00218946	0.00383832	0.00532842	0.00490382	0.00510148
K01215	0	2.66e-06	0	1.759e-05	2.77e-06	1.626e-05	0	0	0
K01216	2.166e-05	6.56e-06	1.04e-05	3.873e-05	5.627e-05	5.29e-05	3.7e-06	7.55e-06	2.48e-06
K01218	0.00164628	0.00117021	0.00116366	0.00077077	0.00081538	0.00167727	0.00140649	0.00144161	0.00141354
K01219	7.31e-06	1.912e-05	1.162e-05	0	3.5e-06	5.78e-06	2.431e-05	2.042e-05	6.379e-05
K01220	2.1e-06	0	3.07e-06	1.592e-05	1.755e-05	2.666e-05	3.57e-06	0	0
K01222	0.0031223	0.00350223	0.00407387	0.00048191	0.00053204	0.00074533	0.00233449	0.00213726	0.00190924
K01223	0.00010644	7.23e-05	3.152e-05	0.00106833	0.00075602	0.0009813	2.93e-05	6.15e-05	2.113e-05
K01224	0.0016834	0.00094498	0.00096024	0.00103909	0.0012845	0.00094123	0.00065103	0.00058666	0.00065819
K01225	2.12e-06	5e-06	0	1.323e-05	6.94e-06	6.79e-06	0	7.41e-06	7.58e-06
K01226	0.00046602	5.375e-05	2.438e-05	0.00019345	0.00024257	0.00022374	2.959e-05	1.897e-05	1.546e-05
K01227	0	0	0	3.043e-05	1.97e-05	2.268e-05	0	2.47e-06	0
K01230	0.0002065	0.00024325	0.00031603	1.888e-05	4.53e-05	6.449e-05	7.387e-05	9.602e-05	6.826e-05
K01232	4.36e-06	1.827e-05	2.21e-06	0.00024833	0.00018528	0.00019225	1.672e-05	1.536e-05	8.06e-06
K01233	0.00024235	0.00031157	0.00038032	6.21e-06	2.958e-05	7.205e-05	0.00024751	0.0002583	0.00015898
K01235	0.00177674	0.00129015	0.0011627	0.00220415	0.00162046	0.00285333	0.00107317	0.0010659	0.00088193
K01236	0.00486166	0.00492527	0.00578416	0.00095531	0.00146307	0.00305828	0.0040129	0.0037287	0.00341409
K01238	0	0	0	7.33e-06	1.73e-05	8.46e-06	0	0	0
K01239	0.00460317	0.00430417	0.0046087	0.00158292	0.00225432	0.00457817	0.00661048	0.00689351	0.00804807
K01240	5.19e-06	1.119e-05	1.109e-05	0	7.95e-06	1.61e-06	3.282e-05	2.9e-05	1.887e-05
K01241	0.00427807	0.00282584	0.00293169	0.00474012	0.00506076	0.00649986	0.00514406	0.00526484	0.00625059
K01243	0.00299229	0.00276087	0.00244112	0.00267206	0.00378525	0.0057785	0.00266225	0.00278139	0.00238427
K01244	0	2.682e-05	5.52e-06	0	0	7.41e-06	0	6.63e-06	4.92e-06
K01246	0.0128618	0.011867	0.013075	0.00913141	0.00953975	0.0133513	0.0124823	0.0122062	0.0130978
K01247	0.0134425	0.0129754	0.0124563	0.0175405	0.017367	0.0141536	0.0124941	0.0126545	0.0117146
K01250	0.00188366	0.00226305	0.00208998	0.0006324	0.00065162	0.00074296	0.00144756	0.00160119	0.00154227
K01251	0.020586	0.0189393	0.0210001	0.0225207	0.020277	0.0193408	0.0206545	0.0199297	0.019984
K01252	5.719e-05	2.932e-05	3.282e-05	4.492e-05	0.00013308	6.497e-05	8.759e-05	9.825e-05	8.477e-05
K01253	0.00012403	0.00011561	0.0001835	6.89e-06	1.18e-05	2.231e-05	0.00015254	9.161e-05	0.00011784
K01254	0.00161193	0.00099084	0.00090256	0.0020703	0.00208291	0.0016606	0.00174444	0.00212102	0.00256574
K01255	0.014999	0.0153424	0.0162814	0.0252425	0.0237098	0.0224932	0.0183866	0.0187176	0.0189941
K01256	0.00691363	0.00505868	0.00493693	0.0133255	0.0121761	0.0107794	0.00635693	0.00677403	0.00778458
K01258	0.0111496	0.0112388	0.0113631	0.00834822	0.00877433	0.00937567	0.00791222	0.00714952	0.00611196
K01259	0.0160844	0.0156124	0.015141	0.00356572	0.0043029	0.00868557	0.0176371	0.01751	0.0173082
K01261	3.217e-05	3.447e-05	9.45e-06	0.00040076	0.00023689	0.00039215	3.339e-05	4.82e-05	3.396e-05
K01262	0.0229195	0.0215349	0.02129	0.0263327	0.0256075	0.0246376	0.0218677	0.0212135	0.02194
K01263	0.00011003	0.00015393	9.631e-05	8.28e-06	8.51e-06	1.3e-05	0.00028546	0.00028584	0.00041792
K01264	0	0	0	0	0	3.07e-06	0	0	0
K01265	0.0233568	0.0226242	0.0244986	0.027429	0.0257389	0.0256641	0.02236	0.0220762	0.0222242
K01266	0.00901404	0.00983004	0.00982142	0.00159464	0.00256255	0.00468949	0.00887173	0.00807458	0.00778523
K01267	0.00124198	0.00097858	0.00112516	0.0128413	0.011212	0.00585429	0.00072928	0.00074975	0.00060838
K01270	0.00137431	0.00085058	0.00075773	0.00759868	0.00781628	0.00723107	0.00062061	0.00086671	0.0006468
K01271	0.012634	0.0137333	0.013343	0.00815507	0.00894783	0.0088606	0.0136744	0.0134823	0.0139734
K01273	0.0171683	0.0183896	0.0185343	0.00767545	0.0091634	0.0168431	0.0191534	0.0193055	0.0197565
K01274	0	0	0	1.779e-05	8.4e-06	6.17e-06	0	0	0
K01277	0.00078449	0.00081148	0.00086443	0.00530734	0.00497211	0.00461225	0.00073897	0.00069153	0.00057772
K01278	0.00616258	0.00466296	0.00450646	0.00811148	0.00821611	0.0100323	0.00508025	0.00526461	0.0061418
K01279	2.67e-06	2.1e-06	5.36e-06	0	0	0	1.13e-06	2.34e-06	0
K01280	4.466e-05	7.331e-05	6.526e-05	6.6e-07	6.45e-06	1.546e-05	0.00012295	0.00014179	0.00039977
K01281	0.00048875	0.00046025	0.00069743	0.00037386	0.00048113	0.0013161	0.00045149	0.0005978	0.00047191
K01283	0.0031317	0.00275742	0.00281578	0.00014847	0.00032534	0.00053914	0.00332879	0.00304195	0.00427797
K01284	0.00475095	0.00300199	0.00287526	0.00913666	0.00990081	0.0138445	0.00475526	0.00501759	0.00553538
K01286	0.00886595	0.00918879	0.00866718	0.00759363	0.00671864	0.00850389	0.00781735	0.00761513	0.0074158
K01295	0.00950077	0.00962757	0.0100672	0.00143845	0.00223096	0.00456058	0.00821701	0.00771361	0.00631846
K01297	0.0102016	0.00854885	0.00818024	0.00755743	0.00906159	0.0107327	0.00857439	0.00812754	0.00755158
K01299	0.0038118	0.00422099	0.00416513	0.00111412	0.00144612	0.00291888	0.00389505	0.00376527	0.00389463
K01301	0.00228998	0.00267648	0.00264255	0.00043943	0.00085984	0.00187801	0.00371085	0.00350603	0.00497756
K01302	0.0063451	0.00577158	0.00584477	0.00304601	0.00394805	0.00580474	0.00558065	0.00511107	0.00455947
K01303	2.077e-05	5.354e-05	2.862e-05	0	2.82e-06	9.28e-06	3.957e-05	2.142e-05	3.037e-05
K01304	0.0018735	0.00161396	0.00156546	0.00040405	0.00055556	0.00077574	0.00234998	0.00241999	0.00339878
K01305	0.00034648	0.00038667	0.00032493	7.224e-05	0.00013097	0.0001393	0.00057123	0.00061969	0.00059099
K01307	0	0	3.61e-06	0	5.89e-06	0	0	0	0
K01308	4.92e-06	3.469e-05	3.065e-05	4.53e-05	4.515e-05	6.282e-05	2.068e-05	2.485e-05	1.014e-05
K01309	0	0	0	0	0	0	0	0	0
K01310	0.00013119	3.386e-05	1.289e-05	0	0	2.57e-06	0	4.21e-06	5.74e-06
K01312	0.00017345	0.00023283	0.00032971	6.576e-05	1.656e-05	4.664e-05	6.453e-05	0.00010725	0.00011389
K01318	7.404e-05	0.00011555	7.557e-05	2.943e-05	4.97e-05	0.00013003	9.615e-05	9.156e-05	0.0001114
K01322	0.00647886	0.00582423	0.00561068	0.00653413	0.00704299	0.00903169	0.00729186	0.00763651	0.00899895
K01337	0.00116581	0.00122157	0.00109849	0.00398269	0.00448283	0.00402683	0.00080788	0.00110394	0.00076507
K01338	0.0112027	0.0103764	0.010106	0.0244408	0.024239	0.023861	0.012775	0.0127102	0.0141531
K01342	0.00209909	0.00219578	0.00210225	0.00200382	0.00228316	0.00477093	0.0015026	0.00135561	0.00125325
K01343	0	1.268e-05	1.777e-05	0	0	0	1.014e-05	7.05e-06	7.2e-06
K01354	0.00372144	0.00271571	0.00243694	0.00362224	0.0037433	0.00447687	0.00309185	0.00294641	0.00294869
K01355	0	3.8e-06	9.63e-06	0	3.91e-06	0	1.64e-05	8.4e-06	8.63e-06
K01356	0.0202148	0.0197925	0.0204287	0.0171737	0.0173567	0.0150382	0.0196292	0.01895	0.0190171
K01358	0.0307287	0.0294192	0.0311866	0.0277536	0.0293913	0.0290348	0.0280805	0.0287092	0.028151
K01360	2.84e-06	2.23e-06	2.85e-06	1.97e-06	0	2.27e-06	8.172e-05	5.653e-05	5.021e-05
K01361	3.16e-06	2.49e-06	0	0	8.6e-07	8.4e-07	8.9e-07	1.84e-06	4.71e-06
K01363	2.342e-05	1.012e-05	0	0	0	5.16e-06	0	5.41e-06	0
K01364	0	7.8e-07	1e-06	0	0	0	0	1.74e-06	8.9e-07
K01365	1.118e-05	3.123e-05	1.847e-05	0	1.775e-05	6.06e-06	0	0	2.336e-05
K01366	0	4.06e-06	0	0	0	0	0	0	0
K01371	8.954e-05	7.205e-05	8.163e-05	1.68e-06	3.38e-06	1.203e-05	1.541e-05	1.514e-05	1.992e-05
K01372	0.00155518	0.00060213	0.00041109	0.00012346	0.00020592	0.0002497	0.00061175	0.00077478	0.00072078
K01373	2.614e-05	7.47e-06	9.53e-06	0	0	3.81e-06	0	0	0
K01379	0	0	0	0	0	0	0	0	0
K01381	5.2e-06	2.62e-06	1.071e-05	1.112e-05	2.625e-05	1.979e-05	2.044e-05	1.928e-05	3.28e-05
K01387	8.144e-05	2.174e-05	2.611e-05	8.67e-05	7.049e-05	0.00013303	0.00016646	0.00013921	0.00013827
K01392	0.00124119	0.00130446	0.00135259	0.00091488	0.00062601	0.00110287	0.00120669	0.00104369	0.00096916
K01399	7.74e-06	2.622e-05	1.406e-05	2.53e-06	4.9e-06	5.1e-06	0.00014345	0.00017706	9.708e-05
K01400	0.00106737	0.00073397	0.00068281	0.00036009	0.00069009	0.00055889	0.00065158	0.00051719	0.00055535
K01406	0.00354966	0.00239863	0.0025496	0.00017578	0.00030575	0.00046915	0.001699	0.00157227	0.00129653
K01407	5.61e-06	0	1.79e-06	0.00081675	0.00041583	0.00077994	1.52e-06	3.18e-06	2.45e-06
K01408	1.325e-05	3.034e-05	1.941e-05	1.814e-05	1.575e-05	8.35e-06	2.66e-05	1.504e-05	1.641e-05
K01409	0.0174305	0.0171795	0.0184101	0.0275856	0.0266533	0.02399	0.0188402	0.0185268	0.0179828
K01412	0	0	0	6.73e-06	1.06e-05	1.426e-05	0	0	0
K01414	0.00229881	0.00115959	0.00115333	0.0167499	0.0147409	0.0115141	0.00242402	0.00248103	0.00371434
K01416	3.816e-05	8.795e-05	6.102e-05	9.01e-06	2.106e-05	3.841e-05	0.00019644	0.00030661	0.00040395
K01417	0.00061449	0.00080549	0.00074926	0.00099628	0.0009358	0.00175156	0.00064002	0.00056271	0.00048072
K01419	0.0111381	0.0107637	0.01045	0.0161643	0.0170036	0.0150905	0.0136808	0.0139294	0.0137988
K01420	0.00820027	0.00544252	0.00507409	0.0211592	0.0191501	0.0171887	0.011202	0.0125778	0.0130092
K01421	0.00013279	0.00021813	0.00017806	0.00036386	0.00071069	0.00127579	0.00018989	0.00018941	0.00023093
K01423	0.0091808	0.00932248	0.008689	0.0149155	0.0145976	0.0100656	0.0104307	0.00985848	0.0108238
K01424	0.0116099	0.00977603	0.0097719	0.031077	0.0287773	0.0199947	0.0106334	0.0104497	0.0110859
K01425	0.0050363	0.00467238	0.00528313	0.00394277	0.00426688	0.00557163	0.0033895	0.00283481	0.00261642
K01426	0.0292768	0.0317125	0.0339159	0.00631915	0.00829555	0.0116591	0.0263033	0.0249291	0.0238489
K01428	0.0035828	0.00298332	0.00354192	0.0003361	0.00050326	0.00064163	0.00253328	0.00217241	0.00205992
K01429	0.00298449	0.00230368	0.0026512	0.00027426	0.00040931	0.00059533	0.00200681	0.00198183	0.00188896
K01430	0.00361608	0.00283247	0.00332687	0.00032424	0.00103979	0.00075605	0.00292591	0.00235447	0.00210086
K01431	0.00501421	0.0052001	0.00505588	0.00028341	0.00059375	0.00076554	0.00413466	0.00355543	0.00347974
K01432	0.00318522	0.00350693	0.00376747	0.00106516	0.00172292	0.0028358	0.00313576	0.00293511	0.00286777
K01433	0.0071563	0.00523243	0.00602237	0.0160263	0.0134342	0.00957318	0.00514958	0.00510637	0.00450677
K01434	0.0078271	0.00710487	0.00672092	0.0144745	0.0144171	0.0163314	0.00773018	0.0071955	0.00743784
K01436	0.00168358	0.00177649	0.00184175	0.000301	0.00051897	0.00066406	0.00154471	0.00162135	0.00151597
K01437	0	9.5e-06	0	0	6.19e-06	2.42e-06	5.25e-06	1.008e-05	0
K01438	0.0157674	0.0158029	0.0153254	0.00725045	0.00791316	0.0134165	0.0157899	0.015784	0.0165059
K01439	0.0147273	0.0151707	0.0162587	0.00468369	0.00557035	0.0101529	0.0144036	0.0145289	0.0146799
K01442	0.00059169	0.00054883	0.00040155	0.0110457	0.0105338	0.00784171	0.00046903	0.00046091	0.00042425
K01443	0.00763611	0.00787299	0.0075212	0.003031	0.00397839	0.00735673	0.00726615	0.00732311	0.0066602
K01444	0.0046012	0.00408687	0.00396809	0.00081177	0.00110098	0.00192317	0.00437607	0.00441365	0.0040032
K01446	0.00036821	0.00033053	0.0003376	0.00230408	0.00220139	0.00206051	0.00074323	0.00060379	0.00074932
K01447	0.00489345	0.00455736	0.00491174	0.00511547	0.00657908	0.00898206	0.00604943	0.00725031	0.00632268
K01448	0.0135583	0.0126774	0.0128458	0.027978	0.0306595	0.0294054	0.01447	0.0148308	0.0163588
K01449	0.00093077	0.00093755	0.00080452	0.00138449	0.00183096	0.00163125	0.00071099	0.00074765	0.00075618
K01451	0.00256506	0.00217763	0.00241292	0.00352638	0.0050244	0.00839458	0.00214672	0.0021505	0.00183294
K01452	7.24e-06	3.227e-05	1.21e-05	0	0	0	4.1e-06	0	0
K01453	6.05e-06	0	2.02e-06	0	3.3e-06	3.23e-06	2.567e-05	1.409e-05	7.2e-06
K01455	0.00286242	0.00296316	0.00323288	0.00063354	0.00089759	0.00118895	0.00220456	0.00193054	0.00208936
K01456	2.877e-05	1.331e-05	1.78e-05	5.28e-06	1.201e-05	0	1.675e-05	8.38e-06	4.29e-06
K01457	0.0009522	0.00056078	0.00066553	4.045e-05	5.422e-05	0.00015486	0.00042727	0.00043216	0.00034207
K01458	0.0041544	0.00308386	0.00271016	0.00392527	0.00419875	0.00609839	0.00446153	0.00495032	0.00625348
K01459	0.00119998	0.00147899	0.00159294	0.00022696	0.00032474	0.00067529	0.00139853	0.00139026	0.00113615
K01460	0	3.81e-06	2.43e-06	0	0	0	0	0	0
K01462	0.0249361	0.0243999	0.025347	0.0284317	0.0274849	0.0274599	0.024423	0.0253178	0.0260888
K01463	0.00830329	0.00875574	0.0089161	0.00483758	0.00531234	0.00770583	0.00755918	0.00760225	0.00692557
K01464	0.0100105	0.00995707	0.0105091	0.00094888	0.00169018	0.00357687	0.00793944	0.00693861	0.00633409
K01465	0.026588	0.0253857	0.0262742	0.0432256	0.0413922	0.0338431	0.026309	0.0263638	0.0252794
K01466	0.00388185	0.00410007	0.00470377	0.00052074	0.00079113	0.00139987	0.00293098	0.00259426	0.00262549
K01467	0.00219661	0.00166052	0.00165867	0.00016041	0.00033959	0.00057864	0.00404264	0.00422844	0.00486367
K01468	0.0135198	0.012146	0.0127687	0.00651012	0.00831725	0.0108624	0.0129768	0.0127872	0.013424
K01469	0.00076542	0.00037893	0.00049515	0.00059504	0.00096495	0.0011231	0.00051717	0.0005572	0.00053127
K01470	0.0145662	0.0160146	0.0171471	0.0039963	0.0053539	0.00878013	0.0150165	0.0143243	0.0131031
K01473	0.00601092	0.00689896	0.00757196	0.00074529	0.00130633	0.00222745	0.00645454	0.00583101	0.00602939
K01474	0.00932381	0.0109644	0.0120309	0.0011373	0.00186529	0.0033611	0.0103535	0.0092257	0.00904905
K01475	1.219e-05	3.641e-05	2.389e-05	0	8.04e-06	0	3.333e-05	2.774e-05	1.421e-05
K01476	0.0113467	0.0111483	0.0109723	0.00317387	0.00386833	0.00529964	0.0123489	0.0122434	0.0145773
K01477	0.00294435	0.0026336	0.00283396	0.0003163	0.0004414	0.00074439	0.00149659	0.00155819	0.00141535
K01478	0.00679108	0.00704098	0.00798505	0.0129711	0.0115265	0.00925108	0.00501194	0.00464583	0.00472818
K01479	0.00312562	0.00190509	0.00184064	0.00588518	0.00651837	0.00650256	0.00226535	0.00236556	0.00217113
K01480	0.00768524	0.0081804	0.00914165	0.00465746	0.00544158	0.00785078	0.00669534	0.00658434	0.00604066
K01481	1.553e-05	8.65e-06	1.335e-05	0	3.09e-06	2.66e-06	4.54e-05	1.693e-05	2.456e-05
K01482	0.00406014	0.00448126	0.0044626	0.00031496	0.00057055	0.00099672	0.00414731	0.00368287	0.00369414
K01483	0.00110999	0.000719	0.00075983	0.00061173	0.00073347	0.00116452	0.00080693	0.00098358	0.00088256
K01484	0.00221949	0.00149994	0.00164341	0.00018151	0.00033068	0.00053387	0.00141781	0.00105376	0.00087604
K01485	0.0043856	0.00371067	0.00389363	0.0116398	0.0114693	0.00678492	0.00314579	0.00304028	0.00237664
K01486	0.00154075	0.00172524	0.00157578	0.00122813	0.00175869	0.00272822	0.00206132	0.00215207	0.00207724
K01487	0.00519715	0.00401571	0.00414945	0.00309535	0.00408917	0.00648583	0.00364501	0.00367194	0.00319397
K01488	0.0119048	0.0120593	0.0136289	0.00139489	0.002406	0.00315608	0.0095245	0.00892656	0.00844808
K01489	0.0100653	0.00974761	0.00996521	0.00672673	0.00801135	0.00908324	0.00876787	0.00893766	0.00897861
K01490	2.91e-06	0	0	0	0	2.33e-06	0	0	0
K01491	0.0187277	0.0188746	0.0196702	0.0244637	0.0234628	0.0239338	0.0191554	0.019376	0.017767
K01493	0.00273182	0.00239012	0.00205949	0.00906277	0.00892834	0.00876985	0.00462562	0.00400215	0.00499089
K01494	0.0162723	0.0148789	0.0160956	0.027226	0.0254486	0.0272652	0.0181672	0.0181036	0.0178916
K01495	0.0211614	0.0203794	0.0213538	0.0239863	0.0221995	0.0200824	0.0224881	0.0224951	0.0223288
K01496	0.00690563	0.00695672	0.00714776	0.0178566	0.0153761	0.0110429	0.00662999	0.00633854	0.00597841
K01497	0.00384117	0.00391914	0.00454822	0.0157871	0.0130993	0.00822708	0.003774	0.00327229	0.0032725
K01499	0.00102064	0.00116021	0.00093193	4.198e-05	0.00014437	0.0001522	0.00111118	0.00125635	0.00108368
K01500	0.00107658	0.00131901	0.00115341	0.00026784	0.00055973	0.00057146	0.00086179	0.00079496	0.00078224
K01501	0.00333328	0.00375214	0.00370636	0.00085744	0.00157251	0.00239793	0.00294956	0.00293232	0.00251125
K01502	0.00057512	0.00068895	0.00053396	0.000332	0.0007719	0.0009804	0.00075282	0.00077816	0.00059071
K01505	0.00384982	0.00293223	0.00327339	0.00504451	0.00457888	0.00527195	0.00205262	0.0020617	0.0016542
K01506	0.0020879	0.00181276	0.00195642	0.00134545	0.00149626	0.00299329	0.00169904	0.00160427	0.00161425
K01507	0.0162626	0.0151354	0.0159068	0.0223538	0.0216592	0.0204867	0.0159626	0.0164706	0.0151103
K01512	0.00704896	0.00789608	0.00687235	0.00528553	0.00555928	0.0102038	0.00910409	0.00990323	0.0105655
K01514	0	0	0	0	2.21e-06	2.17e-06	0	0	0
K01515	0.0108348	0.0106001	0.00999024	0.0186175	0.0166327	0.0167553	0.0129103	0.012308	0.013103
K01517	4.36e-06	5.34e-06	0	0.00013835	0.00015086	0.00016231	0	0	0
K01518	0.00031388	0.00027762	0.0003798	7.558e-05	0.00013181	0.00015	0.00028161	0.00024072	0.00028968
K01519	0.00016779	0.00012368	8.801e-05	1.109e-05	1.202e-05	2.902e-05	0.00012162	0.000136	0.00013807
K01520	0.0125835	0.0117069	0.0123256	0.0247998	0.0245712	0.0244464	0.0137505	0.0143115	0.0147346
K01521	8.472e-05	0.00014317	0.00015382	8.04e-06	1.954e-05	6.451e-05	8.312e-05	8.449e-05	5.167e-05
K01523	0.00488021	0.00418484	0.00488726	0.0153003	0.0137617	0.00967759	0.00470444	0.00511713	0.00449748
K01524	0.0175399	0.0175973	0.0188311	0.017829	0.0178927	0.0156557	0.0152914	0.0152525	0.0156302
K01525	0.00316782	0.0024179	0.0024312	0.0182683	0.0140179	0.0101961	0.00479866	0.00567454	0.00667072
K01527	0	0	1.509e-05	0	0	0	0	6.58e-06	0
K01529	0.00194212	0.00216856	0.00200722	0.00024094	0.00033138	0.00045277	0.00141281	0.000989	0.00101618
K01531	0.00279861	0.00224268	0.00236928	0.00923448	0.00968558	0.00785911	0.00404232	0.0037427	0.00597464
K01533	0.00665534	0.00497939	0.00507474	0.0251946	0.0224299	0.0232278	0.00797376	0.00851968	0.00870405
K01534	0.00361225	0.002579	0.00230796	0.0354294	0.0361708	0.0451384	0.00439981	0.0049352	0.0047076
K01535	9.062e-05	0.00014187	9.813e-05	1.46e-06	2.698e-05	2.83e-05	0.00017235	0.00021992	0.00019251
K01537	0.00548926	0.00504841	0.00502898	0.00378627	0.00452272	0.00374758	0.00710394	0.00697026	0.00882945
K01539	8.771e-05	8.628e-05	7.572e-05	6.74e-06	7.72e-06	2.209e-05	0.00014573	0.00012986	0.00011738
K01546	0.00601159	0.00456017	0.00462398	0.0003008	0.00056394	0.00074263	0.00454346	0.00416363	0.00449732
K01547	0.00454469	0.00281031	0.00293855	0.00014105	0.0002898	0.00046572	0.00335017	0.00316388	0.00355322
K01548	0.00568994	0.0047845	0.00412305	0.00022265	0.00050746	0.00098114	0.00441544	0.0044286	0.00465013
K01551	0.00753058	0.00885779	0.00897724	0.00645456	0.0074054	0.00488455	0.00896622	0.00810698	0.00789259
K01552	0.00137226	0.00165892	0.0019333	0.00042594	0.00058559	0.00081299	0.00120177	0.00120337	0.00109639
K01554	0.00185329	0.00221714	0.00223999	0.00039309	0.00075663	0.00185996	0.00152596	0.00173167	0.00151863
K01555	0.00678167	0.00637622	0.00684661	0.00307454	0.00341916	0.00446389	0.00503124	0.0042258	0.00412724
K01556	0.012033	0.0122517	0.0121129	0.00446323	0.00565043	0.0071419	0.0114262	0.0115157	0.0117597
K01557	0.00060214	8.178e-05	3.306e-05	0.00014326	0.00010704	0.00060509	0.00011356	0.00013911	0.00012171
K01560	0.0115271	0.0120737	0.0131129	0.00376798	0.00446536	0.00603627	0.0105389	0.00934517	0.0101941
K01561	0.00490531	0.00510532	0.00518126	0.00045103	0.00089852	0.00117549	0.00397316	0.00326811	0.00325419
K01563	0.00621927	0.00617897	0.00714059	0.00038401	0.00076772	0.00136013	0.00637509	0.00611761	0.00863635
K01565	0.00148097	0.00147898	0.00181546	0.00020478	0.00035877	0.00054701	0.00129377	0.00115148	0.00109043
K01567	0.00016025	0.0002021	0.00017826	0.0003001	0.00045722	0.00048476	0.00016843	0.00016224	0.00010928
K01568	1.099e-05	1.1e-05	1.502e-05	1.39e-06	3.27e-06	0	3.39e-06	0	1.79e-06
K01569	0.00051691	0.00065199	0.00068715	3.22e-05	3.572e-05	0.00011302	0.00066842	0.00069396	0.00054003
K01571	0.00294365	0.00357893	0.00330521	0.014496	0.0126656	0.00693851	0.00343271	0.00288655	0.00302226
K01572	0.00036577	0.00050818	0.0004406	0.0201178	0.018366	0.0103392	0.00113357	0.00139091	0.00120922
K01573	0.00012865	0.00010591	9.593e-05	0.0189247	0.0152711	0.00901389	0.00014852	7.077e-05	0.00020529
K01574	0.00155243	0.00178984	0.00189895	0.00029327	0.00043297	0.00080142	0.00126121	0.00130863	0.00117753
K01575	0.00032801	0.00045278	0.00050497	0.00225372	0.0021226	0.00228107	0.0002277	0.00019322	0.00020729
K01576	0.00202571	0.00227696	0.00253534	0.00019981	0.00040993	0.00069251	0.00170043	0.00168839	0.00158233
K01577	0.00131038	0.00116565	0.00118133	5.025e-05	0.00018395	0.00024428	0.00094423	0.00073978	0.00079891
K01578	0.00212842	0.00216058	0.0022766	0.00075459	0.00111259	0.00175154	0.00213668	0.00218566	0.00208692
K01579	0.00662671	0.00580514	0.00689888	0.0238461	0.0210222	0.0182938	0.00783075	0.00914408	0.00973337
K01580	0.00257682	0.00267533	0.0030633	0.00546551	0.00433659	0.00245739	0.00122324	0.00103432	0.00095924
K01581	0.00533134	0.00511011	0.00593244	0.0121576	0.0109958	0.00489979	0.0056868	0.00524907	0.00524076
K01582	5.48e-06	1.901e-05	1.257e-05	9.76e-05	0.00021451	0.00010423	6.06e-06	1.376e-05	2.43e-06
K01583	3.66e-06	1.085e-05	2.85e-06	0	1.16e-06	2.27e-06	1.258e-05	1.26e-05	1.124e-05
K01584	0.00120722	0.00072809	0.00071123	0.00073625	0.00118933	0.00124911	0.0009761	0.00108468	0.00085466
K01585	0.00595574	0.00500901	0.00473551	0.00842907	0.00815281	0.00996049	0.00589728	0.00593507	0.00678838
K01586	0.0189618	0.0180381	0.0190571	0.0219372	0.0216886	0.0184785	0.0174048	0.0178195	0.0173135
K01587	0.00010188	0.00013199	0.00016037	0	1.204e-05	1.974e-05	9.618e-05	6.444e-05	7.94e-05
K01588	0.0164251	0.0155829	0.0163184	0.0253546	0.0245782	0.0230626	0.0162158	0.0158429	0.0152458
K01589	0.0120341	0.0111905	0.0118796	0.018171	0.0171898	0.0173402	0.0127944	0.0135572	0.0133171
K01590	0.00084357	0.00011819	8.48e-05	1.98e-06	5.3e-06	1.729e-05	6.994e-05	8.023e-05	0.0001136
K01591	0.0137725	0.0137605	0.0131355	0.0224752	0.0227612	0.0215939	0.0144815	0.0143302	0.0143029
K01593	0.0106757	0.0119897	0.0121477	0.00296559	0.00382115	0.00741026	0.0102931	0.00945488	0.00891882
K01594	0	0	0	0	3.39e-06	0	1.055e-05	2.534e-05	1.11e-05
K01595	0.00312522	0.00221753	0.00205035	0.0107831	0.00994387	0.00928681	0.00298238	0.00322656	0.00406449
K01596	0.00472955	0.00461917	0.00520542	0.00122395	0.00173724	0.00339859	0.00530913	0.00531461	0.00638196
K01597	0.00097141	0.00096324	0.00085443	0.00673473	0.00641199	0.00802601	0.00165852	0.00204784	0.00171903
K01598	0.00051969	0.00057514	0.00067207	0.00235148	0.00218834	0.00196815	0.00057454	0.00037094	0.00046409
K01599	0.0159525	0.0157996	0.0159131	0.0178988	0.0165937	0.0153649	0.0191251	0.0194373	0.0194793
K01601	0.00210381	0.00196441	0.00193569	0.00039615	0.00050371	0.0009516	0.00311706	0.00357717	0.00321142	Reductive pentose phosphate cycle (Calvin cycle)	cbbL
K01602	0.00070534	0.00071995	0.00054036	0.00015216	0.00012569	0.00015136	0.00147322	0.00164013	0.00166374
K01604	0.00334493	0.00353313	0.00400256	0.00267195	0.00309316	0.00255142	0.00278618	0.0026052	0.00238481
K01607	0.0193546	0.0184757	0.0201505	0.0260493	0.0238391	0.0172643	0.0160082	0.0144255	0.0139571
K01608	0.00095048	0.00052719	0.00058316	0.00013226	0.00016263	0.00018798	0.00056458	0.0005582	0.00054148
K01609	0.0134269	0.0132438	0.0138837	0.0204324	0.0187637	0.0202353	0.0137335	0.0139354	0.0141997
K01610	0.0074393	0.00664027	0.00682337	0.0189938	0.0187997	0.0130329	0.00688183	0.00659835	0.00630352
K01611	0.00496509	0.00427167	0.00403135	0.0125304	0.0106464	0.00569695	0.00600925	0.00630055	0.00750991
K01612	0.00205786	0.00238294	0.00227375	0.00011727	0.00027533	0.00043772	0.00280846	0.00253968	0.00277082
K01613	0.0111775	0.010431	0.0104768	0.0217852	0.0216498	0.0185007	0.0130256	0.0131489	0.0135537
K01615	1.172e-05	3.709e-05	1.562e-05	5.26e-06	0	2.07e-06	9.18e-05	8e-05	9.737e-05
K01616	5.19e-06	7.58e-06	5.95e-06	0	5.46e-06	7.13e-06	1.89e-06	1.3e-06	3.98e-06
K01617	0.00047565	0.00045145	0.00057506	0.00026864	0.00058278	0.00076879	0.0008411	0.00075672	0.00071537
K01619	0.0120139	0.012758	0.0132038	0.00831748	0.0099479	0.0117684	0.0112188	0.0111957	0.01035
K01620	0.0167705	0.0161132	0.016655	0.00552459	0.00697735	0.0101121	0.0157945	0.0149368	0.0153201
K01621	0.00236675	0.00224821	0.00229631	0.00033516	0.00046253	0.00074691	0.00244202	0.00243579	0.0032988
K01622	0.00046007	0.00051127	0.00053154	3.305e-05	5.938e-05	0.00010642	0.00120648	0.00107301	0.00279276
K01623	0.00692982	0.00725795	0.00692523	0.00259641	0.00242945	0.00508485	0.0086172	0.00899041	0.00926939
K01624	0.0101163	0.00897379	0.00983914	0.0257603	0.0236954	0.0182275	0.00968579	0.00972448	0.00902725
K01625	0.00764457	0.00678511	0.00643231	0.0159335	0.0130637	0.0111551	0.00747514	0.00734498	0.00814755
K01626	0.0135512	0.0120648	0.0130976	0.0307756	0.0262395	0.0170962	0.0140315	0.0145498	0.0151182
K01627	0.0115651	0.00995639	0.00993258	0.0199011	0.0191766	0.0174535	0.0131195	0.0137959	0.0143903
K01628	0.00767625	0.00886125	0.00861757	0.00200914	0.00245751	0.00308754	0.00814367	0.00789561	0.00712671
K01629	0.00012145	0.00015813	0.00017894	0.00011894	0.00018148	0.00024103	0.00019554	0.00026043	0.00020471
K01630	0.00055516	0.00055676	0.00061076	0.00014476	0.00019069	0.00026757	0.0006683	0.00063863	0.0005963
K01631	0.0022993	0.00195016	0.0021021	0.0002415	0.00045547	0.0007243	0.0015975	0.00149499	0.00129094
K01633	0.00975446	0.00902567	0.00944234	0.026456	0.0247793	0.0235701	0.010245	0.0105776	0.010407
K01634	0.00173928	0.00208531	0.00210841	0.00011654	0.00025487	0.0005586	0.00208584	0.00232873	0.00208816
K01635	0.00119557	0.00136081	0.00144236	0.00012013	0.00015653	0.00024911	0.00108439	0.00097339	0.00097686
K01637	0.00907495	0.00792795	0.00840319	0.0142066	0.0125135	0.0074954	0.00939598	0.00935161	0.0102099
K01638	0.00885734	0.00761846	0.00840888	0.014473	0.0126257	0.00731144	0.00819012	0.00797967	0.00824857
K01639	0.00062274	0.00049154	0.00036464	0.00202261	0.00216004	0.00308158	0.00087424	0.00093285	0.00088428
K01640	0.0150094	0.0128727	0.0139189	0.0130355	0.0143123	0.0143942	0.0138441	0.013821	0.0136528
K01641	0.00143338	0.00139875	0.00134032	0.00057816	0.00061453	0.00109225	0.0020072	0.00227313	0.00233971
K01643	0.00012164	0.00014214	0.00010311	0.0001545	0.00030511	0.00017519	0.00033016	0.00030449	0.00027518
K01644	0.0128879	0.0122178	0.0136818	0.00263546	0.00377602	0.00540853	0.010745	0.0101944	0.0100159
K01646	1.642e-05	1.57e-05	0	0.0002381	0.00034029	0.00028766	8.52e-06	1.764e-05	2.455e-05
K01647	0.0338691	0.032781	0.0360927	0.026212	0.0245428	0.0266292	0.0313061	0.0294669	0.0295098
K01648	4.34e-06	3.41e-06	8.71e-06	0	0	3.48e-06	0	0	0
K01649	0.018977	0.018385	0.0200112	0.0329539	0.0297659	0.0245359	0.0193172	0.0183274	0.0181056
K01652	0.0285564	0.0285486	0.0313384	0.0346319	0.03385	0.0341995	0.0298291	0.0275673	0.0279515
K01653	0.0118659	0.0116302	0.0121241	0.0212966	0.0202432	0.017094	0.0121777	0.0119343	0.0103776
K01654	0.00150003	0.00162789	0.00151987	0.00030912	0.00030879	0.00060515	0.00151803	0.00139437	0.00137144
K01655	7.493e-05	9.316e-05	9.705e-05	1.19e-06	4.81e-06	1.934e-05	0.00018871	0.00021133	0.00031737
K01657	0.0126791	0.0117573	0.0124616	0.0201999	0.018552	0.0202726	0.0152237	0.0162545	0.0177332
K01658	0.0148601	0.0127379	0.0134758	0.0168535	0.0149416	0.013789	0.0156919	0.0158313	0.0157075
K01659	0.00355346	0.00289923	0.00274139	0.0153798	0.0119642	0.00767175	0.00537559	0.00622355	0.00635775
K01661	0.00648625	0.00756458	0.00851356	0.00433995	0.00446555	0.00623997	0.0060334	0.00583988	0.00525509
K01662	0.00848836	0.00656777	0.00682551	0.0204447	0.0183212	0.0142413	0.0086312	0.00900563	0.0104842
K01663	2.05e-06	6.21e-06	0	0	0	0	1.558e-05	1.604e-05	7.34e-06
K01664	0.00286089	0.00320246	0.00367151	0.00051988	0.00086054	0.00138717	0.00271756	0.00270108	0.00249041
K01665	0.00498765	0.00413863	0.00396211	0.019951	0.0177629	0.0116108	0.00428553	0.00462311	0.00410979
K01666	0.00208703	0.00221309	0.0025222	0.0041523	0.00563751	0.00244834	0.00165885	0.00174483	0.00162162
K01667	0.0022854	0.00284778	0.00285651	0.0132339	0.0131267	0.00933285	0.00451777	0.00389657	0.00402296
K01668	0.00291424	0.00333254	0.00331603	0.0131614	0.0130069	0.00854882	0.00507819	0.00416358	0.00452677
K01669	0.00722839	0.00606081	0.00588103	0.0163017	0.0145209	0.00912826	0.00619195	0.00608913	0.00637392
K01671	0.00023283	0.00029294	0.00043965	1.316e-05	9.98e-06	3.951e-05	0.0001004	0.00012874	0.00011875
K01673	0.0194807	0.0176387	0.0171842	0.0208212	0.0190705	0.019721	0.0173238	0.0179223	0.0179551
K01674	0.00088483	0.00071492	0.00068938	0.00013864	0.00014119	0.00023856	0.00065554	0.00066949	0.0005436
K01676	0.00590493	0.00508139	0.0053271	0.0164772	0.0141255	0.00966747	0.00655593	0.00677239	0.00787018
K01677	0.00239158	0.00260834	0.00254671	0.00184818	0.00243264	0.0019799	0.00162549	0.0014341	0.00121973
K01678	0.00048971	0.00056474	0.0004513	0.0017336	0.00203139	0.00190025	0.00063908	0.00052595	0.00063573
K01679	0.0153177	0.0140027	0.014828	0.0225433	0.0216444	0.0207319	0.0157688	0.015656	0.015511
K01681	0.00616277	0.00502418	0.00519163	0.0232459	0.0215858	0.0228394	0.00702611	0.00688172	0.00809259
K01682	0.00060521	0.00029946	0.00026277	0.0139037	0.0102186	0.00601857	0.00060464	0.00078436	0.00059366
K01683	1.973e-05	3.12e-05	2.596e-05	0	1.429e-05	2.26e-06	9.309e-05	8.18e-05	9.76e-05
K01684	0.0113885	0.0117365	0.0132815	0.00096637	0.00179927	0.00303896	0.00962709	0.00887291	0.00808455
K01685	0.00505399	0.00382085	0.00353618	0.00138493	0.0017674	0.00275309	0.00328055	0.00282428	0.0026481
K01686	0.0050145	0.0042394	0.00443564	0.00300258	0.00278591	0.00504115	0.00418298	0.00392443	0.00350128
K01687	0.0121314	0.0114039	0.0123784	0.0277612	0.0253754	0.0222005	0.012048	0.0116501	0.011063
K01689	0.0226845	0.0219063	0.0235992	0.0269753	0.0253543	0.0236493	0.023662	0.0231608	0.0220113
K01690	0.00198811	0.00108376	0.00104152	0.00966521	0.00724644	0.00369076	0.00211091	0.00216516	0.00296345
K01692	0.0365038	0.0376171	0.0408088	0.0393563	0.0362907	0.0234312	0.0314713	0.0310304	0.0298906
K01693	0.0127457	0.0132498	0.0138594	0.0187816	0.0156325	0.0121941	0.0115921	0.0107743	0.0101578
K01694	8.19e-06	1.073e-05	8.21e-06	0	0	0	9.26e-06	1.908e-05	1.707e-05
K01695	0.0148017	0.0142908	0.0141862	0.0201716	0.0180843	0.0182615	0.0139835	0.0142762	0.0141884
K01696	0.0200338	0.0188939	0.0205882	0.0221894	0.0209513	0.0204382	0.0202043	0.019698	0.0191049
K01697	0.0118943	0.0114175	0.0116521	0.00675114	0.00714198	0.0105424	0.0112164	0.0111826	0.011093
K01698	0.0196946	0.0187507	0.0195015	0.0182061	0.017523	0.015948	0.0190974	0.019211	0.0194133
K01699	0.00023415	0.00029328	0.00030833	1.585e-05	5.813e-05	7.099e-05	0.00024046	0.00020037	0.00021633
K01703	0.019839	0.0182701	0.0202018	0.0200112	0.0177098	0.0182298	0.0190749	0.0184938	0.0173236
K01704	0.0167639	0.0161206	0.0174637	0.0181113	0.0177273	0.0182666	0.0170237	0.0171218	0.0156289
K01705	0.00017165	0.00019653	0.00019518	5.35e-06	2.769e-05	4.763e-05	0.00018006	0.00014118	0.0001771
K01706	0.00527177	0.00383584	0.00391211	0.0002652	0.00050077	0.00065532	0.0028527	0.00240632	0.00205913
K01707	0.00277426	0.00156604	0.00191777	0.00014035	0.00025216	0.00044814	0.00100617	0.00091943	0.00084145
K01708	0.00128856	0.00051192	0.00058481	2.403e-05	7.83e-05	0.00016549	0.00044652	0.00045455	0.00031121
K01709	0.00326236	0.00303035	0.00313719	0.00054162	0.00093692	0.00109152	0.00280107	0.00234466	0.00212977
K01710	0.029875	0.0287833	0.0305346	0.0346904	0.0317338	0.0301796	0.0269496	0.0260598	0.0255709
K01711	0.0172177	0.0161248	0.016617	0.00748294	0.00617249	0.00686695	0.0155645	0.0155256	0.0156907
K01712	0.0101497	0.00887109	0.00917339	0.00659203	0.00788947	0.00994708	0.00938454	0.00881756	0.00887645
K01713	0.00135001	0.00079312	0.0007336	0.00382409	0.00323436	0.00197336	0.00060547	0.00052635	0.00048794
K01714	0.0293768	0.0296315	0.0306494	0.0291072	0.0291217	0.0294249	0.0282581	0.0276916	0.027214
K01715	0.0172369	0.0184299	0.0181613	0.00877616	0.0104594	0.0154212	0.0187625	0.0181991	0.0194999
K01716	0.00225977	0.00166186	0.00175978	0.0139812	0.0106584	0.00605525	0.00504517	0.00592183	0.00619204
K01719	0.00808167	0.00776736	0.00730653	0.0217923	0.0220528	0.019791	0.00865611	0.00948554	0.00945074
K01720	0.00382381	0.00371403	0.00393775	0.00498555	0.00477209	0.00716066	0.00601841	0.00611303	0.00700455
K01721	0.00325214	0.00363056	0.00399944	0.0002888	0.00049765	0.00085733	0.00293615	0.00296515	0.00253007
K01724	0.0134072	0.0127149	0.0123187	0.019524	0.0181594	0.0178462	0.0143773	0.0152197	0.0143209
K01725	0.0018877	0.00104565	0.00123346	0.00391395	0.00412557	0.00144494	0.00109483	0.00099827	0.00091462
K01726	0.00065527	0.00086027	0.00077671	0.00019296	0.0002491	0.00059599	0.00063741	0.00069631	0.00072514
K01727	0.00030797	1.088e-05	6.94e-06	0	9.4e-07	9.2e-07	0	1.51e-06	1.03e-06
K01728	0.00348199	0.00125937	0.00141951	0.00025998	0.00032419	0.0006924	0.0007467	0.00071885	0.00061456
K01729	0.00160073	0.00039248	0.0002018	0.00016094	0.00020751	0.00027065	0.00070819	0.00048824	0.00196799
K01730	0.0017327	0.00154083	0.00165995	0.00010067	0.00016759	0.00023145	0.00136844	0.00133088	0.00120869
K01733	0.0300555	0.0302712	0.0317089	0.0204603	0.0205587	0.0204924	0.0280046	0.0261685	0.0242601
K01734	0.00130395	0.00094214	0.00104692	0.00538332	0.00604436	0.00802406	0.00161798	0.00186541	0.00166986
K01735	0.0128679	0.0126658	0.0130601	0.0246981	0.0238102	0.0226933	0.0143261	0.0150408	0.0158735
K01736	0.0178389	0.0179261	0.0181801	0.0253091	0.0238085	0.0233883	0.0186511	0.0191622	0.0187028
K01737	0.0137982	0.012065	0.0116424	0.0130515	0.0127754	0.0132553	0.0159072	0.0159463	0.016951
K01738	0.0239828	0.0240952	0.0252661	0.0205053	0.0212343	0.020606	0.0286583	0.0287038	0.0297639
K01739	0.0134331	0.0140663	0.0153078	0.00170865	0.0025241	0.00462978	0.0141703	0.0143421	0.0148429
K01740	0.0106091	0.00908019	0.00941151	0.0216595	0.020799	0.0202669	0.0121815	0.0123496	0.011327
K01743	2.586e-05	4.558e-05	1.829e-05	0	4.92e-06	6.75e-06	2.815e-05	1.496e-05	1.832e-05
K01744	0.00531894	0.00481477	0.00467358	0.0152484	0.0132343	0.00742257	0.0047	0.00441227	0.00408199
K01745	0.0132462	0.0108628	0.0114594	0.0117893	0.0119767	0.0148008	0.0115155	0.0111976	0.0113033
K01746	4.495e-05	6.432e-05	6.857e-05	1.623e-05	3.08e-05	8.98e-06	4.975e-05	5.436e-05	8.774e-05
K01749	0.0138214	0.0143408	0.0138469	0.0184164	0.0177215	0.0176777	0.0143997	0.0144205	0.0145073
K01750	0.00277919	0.00271552	0.00280637	0.00048305	0.00073919	0.00221847	0.00287455	0.00253628	0.00450262
K01751	0.00129658	0.00161643	0.00174352	0.00088219	0.00129869	0.00268932	0.00158839	0.00162291	0.00167935
K01752	0.00986089	0.00787916	0.00885752	0.00622768	0.0074156	0.00967983	0.0089521	0.00884425	0.0096844
K01753	0.00072466	0.00058346	0.00046581	0.00222127	0.00232986	0.00400457	0.00081703	0.00077261	0.0008043
K01754	0.0337013	0.0346108	0.0361978	0.0240535	0.02598	0.0296463	0.0317278	0.0306801	0.0300938
K01755	0.0166328	0.0150166	0.0160995	0.0176218	0.0168367	0.0195582	0.0167476	0.0167765	0.0167685
K01756	0.0173273	0.0171954	0.0179116	0.0227459	0.0222264	0.0213385	0.0180309	0.0181411	0.0182131
K01758	0.0105375	0.00955385	0.0094919	0.00419122	0.00461013	0.00655358	0.0111716	0.0114637	0.0122166
K01759	0.0169528	0.0171157	0.0170839	0.0219584	0.0200599	0.0174908	0.0164658	0.0158466	0.0182371
K01760	0.00664625	0.006069	0.00542974	0.00357448	0.00476736	0.0069441	0.00581193	0.00540385	0.00491782
K01761	0.00426566	0.00446334	0.00475218	0.0064088	0.00763492	0.0108645	0.00563619	0.00618214	0.00540805
K01762	0	0	0	2.15e-06	0	2.49e-06	0	0	0
K01766	0.00053033	0.00015343	0.00013936	0.0119248	0.00926319	0.003514	6.466e-05	0.00011083	8.732e-05
K01768	0.0404597	0.0434137	0.0439616	0.0236433	0.0227614	0.0199693	0.0407531	0.0372852	0.0392481
K01769	7.848e-05	0.00014281	0.00016487	4.7e-06	5.57e-06	1.316e-05	9.609e-05	0.00013537	9.862e-05
K01770	0.00993119	0.00915706	0.00938434	0.0189588	0.0182367	0.0140376	0.0105452	0.0101301	0.0115036
K01771	0.00063016	0.00010298	0.00011854	1.217e-05	2.086e-05	2.622e-05	6.062e-05	5.906e-05	3.531e-05
K01772	0.0132101	0.0132491	0.0128672	0.0237413	0.0220334	0.0214799	0.0152936	0.0155285	0.0155515
K01775	0.0143252	0.0150466	0.0149721	0.0238661	0.0229892	0.0231207	0.0154517	0.0162105	0.0161591
K01776	0.0120256	0.0115221	0.0123518	0.0209783	0.0199939	0.0151875	0.0105554	0.0105023	0.00954364
K01777	0.00330928	0.00385722	0.00366284	0.00025714	0.00048111	0.00058344	0.00284063	0.00264624	0.00228288
K01778	0.0142156	0.0144464	0.0148694	0.0159462	0.0139658	0.0114837	0.0152855	0.0150568	0.0150515
K01779	0.0093711	0.0084866	0.00798637	0.00152581	0.00258621	0.00418397	0.00697403	0.00630342	0.00731614
K01780	0	0	0	3.46e-06	0	0	0	0	0
K01781	0.00202618	0.00203166	0.00229923	0.00012422	0.00014926	0.00039062	0.00185377	0.00146195	0.00172603
K01782	0.00320628	0.00304172	0.00285661	0.00353385	0.00335203	0.00715123	0.00463331	0.00492954	0.00632174
K01783	0.0173305	0.0171637	0.0172758	0.0281113	0.0267505	0.0256295	0.0177081	0.0183684	0.0179213
K01784	0.0498008	0.0518893	0.0550749	0.035289	0.034241	0.0359988	0.0451144	0.043927	0.0420395
K01785	0.0131053	0.0122829	0.0122197	0.00782863	0.0078708	0.0109228	0.0103143	0.0102013	0.0093246
K01787	0.00090357	0.00034674	0.00025558	0.00251585	0.0028545	0.00417453	0.00096935	0.00121884	0.00098827
K01788	0.00010129	6.682e-05	7.493e-05	0.00027861	0.00032022	0.00070149	0.00012767	0.0001422	0.00013602
K01790	0.0128635	0.0126638	0.0118745	0.0277808	0.0279053	0.0227605	0.0140209	0.0137411	0.0131667
K01791	0.0107369	0.0103193	0.00987761	0.0095008	0.0109225	0.0124198	0.0106842	0.0106877	0.0101657
K01792	0.00226441	0.00143269	0.00141272	0.00780843	0.0051052	0.00353396	0.00124994	0.00134013	0.00108329
K01793	0.00016919	0.00030439	0.00024651	2.392e-05	2.95e-06	4.541e-05	0.00015098	0.00016786	0.00013154
K01795	0.00048831	0.00014715	0.00012707	1.324e-05	3.75e-05	6.065e-05	0.00054988	0.000401	0.00197361
K01796	0.00784778	0.00777925	0.00904604	0.00123913	0.00187403	0.00280986	0.00636622	0.00600315	0.00558335
K01798	0.00063717	0.00023327	0.00014046	0.00389609	0.00381536	0.00383476	0.00038717	0.00052417	0.00056588
K01799	0.00433306	0.00499732	0.00534322	0.00109233	0.00207368	0.00296836	0.00449863	0.00390087	0.00364161
K01800	0.00151862	0.00114574	0.00105088	0.00027629	0.00033884	0.00067767	0.00298938	0.00365092	0.00390813
K01801	0.00095122	0.00084617	0.00087289	0.00029906	0.00037281	0.00077242	0.00091203	0.00086525	0.00110525
K01802	0.00379234	0.00433493	0.00497903	0.00085386	0.00130189	0.00298643	0.00341909	0.00339037	0.00273905
K01803	0.0164828	0.0161838	0.0175042	0.0263889	0.0250846	0.0248072	0.0171998	0.0182226	0.017283
K01804	0.00278795	0.00231949	0.00237237	0.00344503	0.00274556	0.00347456	0.0023254	0.00222137	0.00237141
K01805	0.0103231	0.00943153	0.00974125	0.00632963	0.0055149	0.00821226	0.00761215	0.00725152	0.0066375
K01807	0.0063908	0.00524635	0.00542	0.0167874	0.0153724	0.0137109	0.00844988	0.00931227	0.00962751
K01808	0.0149204	0.0154856	0.0151139	0.00886365	0.0110514	0.0120521	0.0118021	0.0112707	0.0103335
K01809	0.00748277	0.00808014	0.00788905	0.00627918	0.0073414	0.0100308	0.00673172	0.00621567	0.00591018
K01810	0.0113541	0.0100763	0.0108561	0.0210715	0.0203716	0.0194562	0.012024	0.0123544	0.0123347
K01811	0.00308942	0.00211341	0.00182805	0.00324294	0.00291676	0.00382297	0.00189368	0.0018431	0.00178158
K01812	0.00344366	0.00326344	0.00306296	0.00409079	0.00371263	0.0061756	0.0033856	0.00317782	0.00296459
K01813	0.00065996	0.00076965	0.00087607	0.00075763	0.00072551	0.00088551	0.00071183	0.00074621	0.0006306
K01814	0.0135186	0.0134934	0.0128266	0.0200735	0.0185873	0.0188002	0.0133375	0.0135527	0.0123509
K01815	0.00246916	0.001581	0.00145734	0.0003446	0.00042746	0.00058748	0.00176297	0.00167187	0.00160526
K01816	0.00774075	0.00681241	0.00697422	0.0163643	0.0130712	0.00966263	0.00661519	0.00616228	0.00576186
K01817	0.01078	0.0108074	0.00980465	0.020144	0.0191622	0.0183672	0.0117363	0.0121671	0.0133218
K01818	0.00021842	0.00030185	0.00023399	0.00115908	0.00116819	0.0013992	0.00028282	0.00040129	0.00025429
K01819	1.093e-05	8.28e-06	6.33e-06	8.245e-05	0.00010809	8.642e-05	0	1.621e-05	7.08e-06
K01820	0.00553828	0.0053068	0.00559525	0.00100304	0.00123903	0.0021191	0.00371159	0.00345108	0.00327945
K01821	0.00419894	0.00379809	0.00366604	0.00161515	0.00174956	0.00245236	0.00357594	0.00312299	0.00294852
K01822	0.00112047	0.00128618	0.00114371	0.00186532	0.00182686	0.00234491	0.00076893	0.00088859	0.00097552
K01823	0.00416562	0.00328239	0.00316152	0.00726341	0.00776705	0.00981217	0.00330251	0.00362285	0.00349966
K01825	0.00047313	9.579e-05	0.0001012	0.0119644	0.00914998	0.00485982	0.00014253	0.00015435	9.796e-05
K01826	0.00166459	0.00097437	0.00108799	0.00034866	0.00040608	0.00048274	0.0010135	0.00111447	0.00101371
K01829	1.78e-06	9.38e-06	6.81e-06	0	0	8.59e-06	7.949e-05	6.993e-05	0.00012545
K01834	0.0084019	0.00824011	0.00904496	0.00534094	0.00618398	0.00736292	0.00928687	0.00954147	0.0100953
K01835	0.00590279	0.00464194	0.0050012	0.0147256	0.0136094	0.0108451	0.00559252	0.00551463	0.00675922
K01838	0.00400327	0.00395216	0.00319027	0.00466147	0.00504316	0.0040445	0.00360216	0.00355345	0.00340738
K01839	0.00630725	0.00637441	0.00642813	0.0016369	0.00219925	0.00342133	0.0054629	0.00516758	0.00485648
K01840	0.0132891	0.0128447	0.0138566	0.00705333	0.00740531	0.0100385	0.0103968	0.00975028	0.00967354
K01841	0.00073715	0.00067921	0.00080723	0.00085277	0.00050164	0.00090365	0.00067201	0.00066907	0.00068696
K01843	0.00629544	0.0068921	0.00732154	0.0022489	0.00304625	0.00274136	0.00746281	0.0072397	0.00727547
K01844	0.00086751	0.00086217	0.00105007	0.00119945	0.00130973	0.00097154	0.00065227	0.00063754	0.00072002
K01845	0.0269809	0.0267833	0.0297357	0.0149358	0.0157502	0.0158777	0.0254273	0.0246258	0.0240997
K01846	0.00048903	0.00042668	0.00028867	0.00168475	0.00191822	0.00137125	0.00023997	0.00022673	0.00021432
K01847	0.0021256	0.0020333	0.0021411	0.00992934	0.0100365	0.0115541	0.00260929	0.00266423	0.00264484
K01848	0.0134211	0.0142175	0.015145	0.0009589	0.00153908	0.0032156	0.0129703	0.0115034	0.011312
K01849	0.00987337	0.0105367	0.0109032	0.00097526	0.00133452	0.00311664	0.00906273	0.00819094	0.00790849
K01851	0.00086862	0.00089197	0.00095926	6.006e-05	6.119e-05	0.00017577	0.00071125	0.00077421	0.00068409
K01852	2.151e-05	2.279e-05	2.625e-05	9.6e-07	2.26e-06	9.7e-07	6.329e-05	4.925e-05	7.517e-05
K01854	0.00508561	0.00478655	0.00472088	0.00098414	0.00179169	0.00277527	0.0036718	0.00330067	0.00402348
K01855	0	3.82e-06	0	0	0	0	0	0	0
K01856	0.00134301	0.00150849	0.0015419	0.00058772	0.00105733	0.00132461	0.00128666	0.00113433	0.00098465
K01857	0.00472991	0.00452324	0.00498982	0.00502522	0.00524128	0.00264487	0.0030032	0.00289103	0.00258722
K01858	0.0134304	0.0143217	0.0156033	0.00180403	0.00233291	0.00366677	0.0109919	0.00989522	0.00972163
K01865	0.00022234	0.00022754	0.00031483	4.04e-06	3.533e-05	4.226e-05	0.0004807	0.00037852	0.00041955
K01866	0.0169306	0.0148596	0.0157962	0.0258782	0.0274935	0.024171	0.0185803	0.0181646	0.0182953
K01867	0.0216207	0.019834	0.0210378	0.0252887	0.0261068	0.0239786	0.021102	0.0209101	0.0216753
K01868	0.00895681	0.00844599	0.00896712	0.0219393	0.0220201	0.019563	0.0107205	0.0102397	0.0111506
K01869	0.00532244	0.00474	0.00495498	0.0212467	0.0186865	0.0183571	0.00656176	0.00643618	0.00660354
K01870	0.00412352	0.00329262	0.00326249	0.0204026	0.0184387	0.0159706	0.0051447	0.00521946	0.00724961
K01872	0.00777097	0.00745068	0.00712441	0.0190509	0.0176699	0.0174522	0.00879612	0.00901293	0.0103545
K01873	0.00576497	0.0044481	0.004518	0.0205248	0.0190454	0.0181754	0.00594049	0.00613058	0.00662623
K01874	0.0118351	0.0107194	0.0115077	0.0225172	0.0220443	0.0200897	0.0117362	0.0114842	0.0115796
K01875	0.0178873	0.0173181	0.0194629	0.0246535	0.0249872	0.0233434	0.0192011	0.0190916	0.0190211
K01876	0.0101065	0.00903232	0.00971241	0.0210397	0.0205224	0.0197861	0.0112285	0.0111835	0.0120993
K01878	0.0089217	0.00770142	0.00798096	0.0169414	0.015921	0.0134176	0.0114559	0.0118068	0.0119984
K01879	0.00358616	0.00310251	0.00290663	0.015888	0.0135505	0.0118892	0.00476993	0.00496075	0.00581557
K01880	0.00947379	0.00913817	0.00971672	0.00738741	0.00764758	0.00902205	0.00729794	0.00690847	0.00662745
K01881	0.0134256	0.0123507	0.0132439	0.020711	0.0211232	0.0222169	0.0158745	0.0153873	0.016004
K01883	0.0173295	0.0158406	0.0179128	0.024711	0.0235581	0.0221892	0.0173705	0.0173583	0.0177949
K01884	8.395e-05	8.695e-05	8.61e-05	1.333e-05	6.51e-06	3.342e-05	0.00025307	0.00030649	0.00026616
K01885	0.0182261	0.0176264	0.018651	0.021568	0.0218243	0.0224614	0.0182726	0.018546	0.0183125
K01886	0.00657235	0.00538501	0.00562908	0.0201321	0.0180486	0.0176888	0.00805421	0.00813318	0.00871186
K01887	0.0110067	0.0100871	0.0109136	0.0236059	0.0234561	0.0225307	0.012418	0.012318	0.0129617
K01889	0.0197261	0.018668	0.0199456	0.0281287	0.0273593	0.0252286	0.0208286	0.0206268	0.0208185
K01890	0.00523755	0.00478758	0.00482218	0.0207075	0.019595	0.0184602	0.00663377	0.00670493	0.00720326
K01892	0.0158783	0.0152946	0.0158094	0.0219026	0.0223033	0.0223224	0.0163986	0.0160106	0.0175869
K01893	0.00881908	0.00784035	0.00746165	0.00972094	0.0106696	0.0141343	0.010407	0.0104498	0.0124065
K01894	0.00662218	0.00585715	0.00599338	0.00231637	0.00239025	0.00296193	0.00792977	0.00828693	0.00901721
K01895	0.0176917	0.0162892	0.0178833	0.0191973	0.0169136	0.0164139	0.0187858	0.0174097	0.0200085
K01896	0.00011085	0.00017679	0.00013071	5.08e-06	1.561e-05	1.739e-05	0.00013066	0.00011626	0.00014513
K01897	0.034941	0.033772	0.0356607	0.0409897	0.0403545	0.0405981	0.0343426	0.0335301	0.035116
K01899	5.38e-06	0	0	7.46e-06	4.4e-06	1.507e-05	4.56e-06	0	1.201e-05
K01900	4.68e-06	3.68e-06	2.35e-06	6.49e-06	1.533e-05	1.312e-05	0	0	2.09e-06
K01902	0.0228427	0.0214135	0.0238205	0.0249634	0.0230935	0.0230191	0.0222647	0.0216157	0.0215725
K01903	0.0229674	0.0214044	0.0234328	0.0227266	0.0213367	0.0211407	0.0230424	0.0227672	0.0217397
K01905	0.00057673	0.00075586	0.00088078	0.0009978	0.00098326	0.00141157	0.00090519	0.00084961	0.00084041
K01906	0	0	0	0	0	5.65e-06	5.99e-06	0	0
K01907	0.0035918	0.00323284	0.00347498	0.00287053	0.00330585	0.00540088	0.0042046	0.0037495	0.00581937
K01908	0.00252454	0.0023689	0.00240747	0.00081418	0.00109004	0.00166596	0.00297452	0.00282565	0.00401176
K01909	1.282e-05	1.823e-05	9.71e-06	0	0	4e-06	7.34e-06	1.224e-05	1.031e-05
K01910	0	1.325e-05	4.96e-06	0.000108	0.00023817	9.917e-05	1.22e-05	9.04e-06	0
K01911	0.00244481	0.00279783	0.00279288	0.00379722	0.00395925	0.00557117	0.00203474	0.0021766	0.00209358
K01912	0.0154454	0.0148988	0.0153948	0.0172451	0.0178466	0.0191397	0.0163433	0.0153735	0.01536
K01914	0.00071725	0.0007628	0.00065881	0.00313328	0.00286066	0.00348706	0.00099104	0.00091529	0.00079816
K01915	0.0409414	0.0363872	0.0398249	0.0234868	0.0222735	0.022654	0.0345207	0.0334922	0.032221
K01916	0.00525702	0.00475733	0.00508862	0.00630355	0.00751582	0.00875074	0.00617327	0.00607712	0.00533181
K01918	0.0136464	0.0130585	0.0135407	0.0251164	0.0235729	0.0209693	0.0143039	0.0146462	0.0152505
K01919	0.00765987	0.00606125	0.00618016	0.0179138	0.0156208	0.011514	0.00925619	0.00945431	0.00970549
K01920	0.00747345	0.00671728	0.00684481	0.0164727	0.0158446	0.012758	0.00970005	0.010153	0.0102394
K01921	0.0311015	0.0317044	0.0322486	0.0257759	0.0261872	0.0268468	0.0322535	0.0307631	0.0319765
K01923	0.0191193	0.0183208	0.0190999	0.0258699	0.0258908	0.0247715	0.0191	0.0192608	0.0190579
K01924	0.0149265	0.0143316	0.0150893	0.0249473	0.0234148	0.0212987	0.0165366	0.0169923	0.0170383
K01925	0.0132325	0.0127557	0.0133536	0.0228832	0.0210898	0.0201771	0.0136109	0.0131491	0.0138801
K01926	0.00854542	0.0094132	0.00965817	0.00356965	0.00484962	0.00580969	0.00656753	0.00546668	0.00560593
K01928	0.0124902	0.011995	0.0118831	0.022159	0.0200937	0.0194617	0.0132167	0.0133837	0.013483
K01929	0.0125873	0.0128572	0.0127568	0.0232129	0.0209722	0.0198814	0.0132275	0.0137385	0.013726
K01932	0.00017901	0.00019013	0.00021938	0.0009595	0.00113811	0.00275557	0.00015245	0.00017186	0.00010636
K01933	0.0179134	0.0171342	0.0180924	0.023999	0.0233317	0.0218715	0.0184438	0.0181734	0.0193861
K01934	0.00712759	0.00673419	0.00639824	0.018935	0.0179991	0.0192183	0.00850303	0.00942711	0.0105842
K01935	0.00516181	0.00489855	0.00435007	0.0163306	0.0128572	0.00827926	0.00649055	0.00768161	0.00849307
K01937	0.0129494	0.011629	0.0118101	0.0229216	0.0211827	0.0198777	0.0135696	0.0136168	0.0134246
K01938	0.00414382	0.00417946	0.0049539	0.00451409	0.00441861	0.00556516	0.00508493	0.00465969	0.004694
K01939	0.0194741	0.0183587	0.0194401	0.0283045	0.0250004	0.0241427	0.0199408	0.0189004	0.0192462
K01940	0.0199958	0.0191963	0.0194686	0.021116	0.0182428	0.0176275	0.0203101	0.0197556	0.0192082
K01941	0.00056834	0.00036211	0.00025261	3.815e-05	0.0001124	0.00030688	0.00024482	0.00032149	0.00026692
K01945	0.0172502	0.0168719	0.018208	0.0248411	0.024407	0.0234179	0.0180537	0.0176882	0.0179316
K01949	0.00035072	0.0003476	0.00037363	2.566e-05	4.346e-05	3.295e-05	0.00041661	0.00044014	0.00041073
K01950	0.00685861	0.00665276	0.00663118	0.0191687	0.0165597	0.0151615	0.00804881	0.00836454	0.00912316
K01951	0.0194446	0.0187747	0.0198702	0.0303074	0.0287325	0.028727	0.02207	0.0219731	0.0236278
K01952	0.0121711	0.0121415	0.013204	0.0165642	0.0154614	0.0124146	0.0125548	0.0117333	0.012034
K01953	0.0210215	0.0206217	0.0198559	0.0111284	0.0123275	0.0153059	0.0210309	0.0197128	0.0212739
K01955	0.0059442	0.00525302	0.00537772	0.0233187	0.0221299	0.0201275	0.00554163	0.00570401	0.00565363
K01956	0.0189422	0.017798	0.0185305	0.0228598	0.0208437	0.0198467	0.0186666	0.0180041	0.0179138
K01958	0.00060451	0.00028247	0.0002989	0.00112412	0.00120459	0.00182153	0.00044221	0.00042901	0.0004819
K01959	0.00052667	0.00021933	0.0002076	0.0012167	0.00093743	0.00055538	0.00038277	0.00054791	0.0004251
K01960	0.00082727	0.00054759	0.00042591	0.00446894	0.00396647	0.00337448	0.00054943	0.00064588	0.00055431
K01961	0.0211431	0.0196416	0.0204097	0.0228671	0.0215924	0.0230637	0.0232458	0.0229015	0.0230454
K01962	0.0150739	0.0145783	0.0146493	0.0183126	0.0174891	0.0183395	0.0171943	0.0167533	0.0165591
K01963	0.0149301	0.0129592	0.0131072	0.020133	0.0195325	0.0194378	0.0165436	0.0159106	0.0176318
K01965	0.00197191	0.00179676	0.00220785	0.00253989	0.00265364	0.0029524	0.00208383	0.00195345	0.00189869
K01966	0.00889019	0.00888818	0.00982421	0.00461747	0.00539553	0.00661027	0.00958603	0.00869722	0.00873897
K01968	0.00379416	0.00292226	0.0029566	0.00728588	0.00786901	0.00596171	0.00421592	0.00472963	0.00511208
K01969	0.00954754	0.00909598	0.00926557	0.0132547	0.0137665	0.012528	0.0100187	0.00962593	0.0102826
K01970	0.00114329	0.00140379	0.00148623	0.00034325	0.0003166	0.00048877	0.00093835	0.00105282	0.00099263
K01971	0.0267665	0.0294279	0.0296712	0.00352507	0.00534107	0.00937992	0.0192109	0.0164116	0.0150382
K01972	0.00856722	0.00751116	0.00764862	0.030585	0.0292485	0.0224753	0.00980035	0.00995419	0.0116545
K01974	0.0013617	0.00094357	0.0008036	5.603e-05	6.626e-05	0.00025612	0.00134853	0.00135647	0.00170538
K01975	0.00799776	0.00846508	0.00826991	0.00929881	0.0100271	0.00936649	0.00946734	0.00970703	0.0115942
K01989	0.0234935	0.0247253	0.0243723	0.0164843	0.0167356	0.0136394	0.0290931	0.0226361	0.0192471
K01990	0.164992	0.171442	0.184056	0.0893175	0.100892	0.115261	0.15551	0.15074	0.150774
K01991	0.0155607	0.0143005	0.0123786	0.0137398	0.0136862	0.0165474	0.0149318	0.0151374	0.0151104
K01992	0.127747	0.13288	0.135327	0.1252	0.125413	0.126437	0.126267	0.124747	0.129257
K01993	0.0103213	0.0109838	0.0100475	0.0340263	0.0328484	0.0233709	0.0133323	0.0133622	0.0144275
K01994	1.479e-05	4.854e-05	0	0.00029252	0.00071743	0.00052377	0.00012361	0.00014691	6.659e-05
K01995	0.0573537	0.0576669	0.0630968	0.0366499	0.0428746	0.0488998	0.0592586	0.0570519	0.053186
K01996	0.0589147	0.0574037	0.0636607	0.0402827	0.0456982	0.0493799	0.0604937	0.0570181	0.0549998
K01997	0.0628883	0.0640054	0.0675761	0.0358195	0.0427823	0.0499251	0.063273	0.0610711	0.0573319
K01998	0.0492029	0.0516694	0.0538464	0.0347351	0.0391648	0.0432722	0.0499365	0.0484812	0.0461802
K01999	0.0896901	0.0884064	0.0902172	0.0418433	0.0513555	0.064737	0.0859308	0.0830252	0.0773983
K02000	0.00415752	0.00293747	0.00297967	0.00824191	0.0105388	0.0155771	0.00394985	0.00367895	0.004002
K02001	0.00288102	0.00174432	0.00152068	0.0071247	0.0087719	0.013398	0.0023789	0.00262889	0.00253071
K02002	0.00602227	0.00277628	0.00249537	0.00671954	0.00830738	0.0126621	0.00294903	0.0031322	0.00292175
K02003	0.0918221	0.0909254	0.0958595	0.0665684	0.0656947	0.0672444	0.094759	0.090631	0.0948949
K02004	0.116732	0.11946	0.113284	0.0657532	0.0675033	0.0770187	0.127405	0.12473	0.125792
K02005	0.0365357	0.0384108	0.0360462	0.0299929	0.0267575	0.0317009	0.0398388	0.0392791	0.0416791
K02006	0.00158421	0.00163705	0.00194753	0.00024195	0.0005314	0.00064715	0.00179263	0.00200316	0.00198157
K02007	0.00093742	0.00125389	0.00157606	0.0001695	0.00043436	0.00048624	0.00126496	0.00143888	0.00139137
K02008	0.00110435	0.00144385	0.00122673	0.0005066	0.00050786	0.00081144	0.00130328	0.00123602	0.00120327
K02009	0.00034635	0.00045217	0.00049378	0.00011401	0.00011468	0.00013902	0.00023991	0.0003028	0.00022621
K02010	0.0211476	0.0201475	0.0215515	0.0298206	0.0305746	0.0408806	0.0201104	0.0188892	0.018477
K02011	0.0099578	0.00949181	0.00954795	0.027736	0.0264099	0.0294672	0.0100661	0.00947614	0.00943227
K02012	0.0247818	0.0246987	0.0239612	0.0253652	0.025665	0.0309753	0.0271086	0.024036	0.022507
K02013	0.0168289	0.0169183	0.0167449	0.0614528	0.0554859	0.0445654	0.0165823	0.0165471	0.0155432
K02014	0.0578049	0.0251386	0.0237949	0.075052	0.0680752	0.0703755	0.0360492	0.0389778	0.0405817
K02015	0.0135802	0.0131033	0.0124624	0.0632637	0.0562762	0.0438856	0.012011	0.0125631	0.0121794
K02016	0.0195096	0.0191673	0.0182252	0.0444594	0.0424889	0.040794	0.0177172	0.0183859	0.0187175
K02017	0.00971743	0.0102401	0.0105998	0.0146135	0.0146548	0.0112044	0.0105383	0.010409	0.0117725
K02018	0.0100882	0.0101858	0.0103693	0.011218	0.0112234	0.00846364	0.0104143	0.0100339	0.0110029
K02019	0.00246225	0.00211707	0.00176445	0.0130523	0.011462	0.00627982	0.00299792	0.00281293	0.00331713
K02020	0.015762	0.0165939	0.0167743	0.014572	0.0132061	0.0103366	0.0146231	0.0140994	0.0147273
K02021	0.00011025	0.00016198	0.00012786	1.098e-05	3.98e-05	4.052e-05	0.00015226	0.00010607	0.00015434
K02022	0.00128306	0.00115258	0.00115992	0.00053544	0.000609	0.00110524	0.00111525	0.00097108	0.00100273
K02024	0.00101049	0.00049563	0.00057579	3.299e-05	8.358e-05	0.00014175	0.00036347	0.00030111	0.00040152
K02025	0.0312089	0.0336699	0.0357663	0.00819409	0.0120407	0.0213075	0.0316436	0.0294502	0.0300083
K02026	0.0329499	0.0355926	0.0373325	0.00849466	0.0122877	0.0212547	0.0320455	0.0300875	0.0299013
K02027	0.032639	0.0349762	0.0373631	0.00795507	0.0128014	0.0215996	0.0331367	0.031121	0.0304335
K02028	0.00761317	0.0070189	0.00770004	0.00205266	0.0033448	0.00489419	0.00542874	0.00508161	0.00503032
K02029	0.0194664	0.0167621	0.0169985	0.00666049	0.0115904	0.0188454	0.0135304	0.0139704	0.012492
K02030	0.0255056	0.0209701	0.0212084	0.0327988	0.0330379	0.0320257	0.0170022	0.0162834	0.0148954
K02031	0.0357913	0.0354399	0.0405783	0.01052	0.0160486	0.0257609	0.0319494	0.0303106	0.0295103
K02032	0.00847399	0.00894391	0.00991324	0.00247504	0.0036853	0.00594561	0.00800554	0.00807039	0.00773098
K02033	0.0521671	0.0568601	0.0585076	0.0221309	0.0305104	0.064816	0.0531991	0.0492572	0.0484666
K02034	0.0515278	0.0559053	0.0593312	0.021931	0.0301802	0.0655811	0.0514972	0.0502138	0.0486411
K02035	0.0475477	0.0519781	0.0545636	0.0222481	0.030101	0.06503	0.0506229	0.0462783	0.0456769
K02036	0.0208716	0.0204525	0.0222627	0.0224976	0.0217982	0.0180524	0.0225623	0.0215564	0.0217545
K02037	0.0150198	0.0144736	0.0154354	0.0174628	0.017266	0.0151341	0.0155485	0.0157928	0.01589
K02038	0.0156424	0.0156527	0.0155061	0.0214087	0.0199988	0.0163302	0.0159402	0.0160893	0.0167921
K02039	0.0165522	0.0162922	0.0167743	0.0229895	0.0210018	0.016756	0.0172828	0.0161399	0.0171074
K02040	0.0216512	0.0202069	0.020036	0.0319037	0.028748	0.0220182	0.0224947	0.0224927	0.0239389
K02041	0.00240321	0.0018661	0.00182474	0.00184049	0.00289705	0.00448782	0.00238787	0.00218641	0.00193634
K02042	0.00456075	0.00312955	0.00270136	0.00340623	0.00515048	0.0104848	0.00347077	0.00365026	0.00296438
K02043	0.00024981	0.00015489	0.00011731	0.0001385	0.00044108	0.00068029	0.00013982	0.00012695	0.00015973
K02044	0.00620122	0.00551191	0.00492954	0.00348589	0.0048602	0.00817421	0.00745682	0.00819797	0.00740739
K02045	0.0111944	0.0102716	0.0108893	0.0125988	0.0116503	0.00622594	0.00924316	0.00878225	0.00895017
K02046	0.0112992	0.00984597	0.0109564	0.0181043	0.0148963	0.00784247	0.00926218	0.00888183	0.00890368
K02047	0.00986796	0.00929395	0.0101079	0.0149658	0.013002	0.00698554	0.00881516	0.00780448	0.00790878
K02048	0.00617172	0.00412572	0.00451345	0.0128842	0.0120298	0.00579733	0.00485372	0.00458628	0.00444601
K02049	0.0349287	0.0350988	0.036378	0.0102294	0.0147434	0.0239168	0.032994	0.0308212	0.029228
K02050	0.0361879	0.0365955	0.0369641	0.0118862	0.0158981	0.025491	0.0332288	0.0305879	0.0296664
K02051	0.0512269	0.0541267	0.0521669	0.0130879	0.0181395	0.0287302	0.057687	0.0517486	0.0478795
K02052	0.0131194	0.0120021	0.0133525	0.00232845	0.00389165	0.00720393	0.0109499	0.0103676	0.00965448
K02053	0.0134505	0.012931	0.0134145	0.00246991	0.00435932	0.0067626	0.0108889	0.0102337	0.00954196
K02054	0.0109168	0.0107708	0.0112477	0.00186816	0.00319907	0.00529173	0.00920335	0.00853683	0.00780213
K02055	0.0154468	0.0148531	0.0143821	0.00405766	0.00495843	0.00815389	0.0121899	0.011794	0.0110167
K02056	0.0150886	0.0141834	0.0164367	0.00369496	0.005235	0.00863975	0.0131123	0.0124889	0.0125757
K02057	0.02657	0.026223	0.0273861	0.00612196	0.00913374	0.0140356	0.0231665	0.0219236	0.0208127
K02058	0.0075614	0.00714755	0.00712321	0.00123783	0.00219306	0.00413698	0.00600348	0.0057575	0.0052033
K02062	0.00102487	0.00107005	0.00124735	0.00028786	0.0004023	0.00066814	0.00074973	0.00073204	0.00060141
K02063	0.00069059	0.00082756	0.00082495	0.00055041	0.00071275	0.00189454	0.00081588	0.00073996	0.00090192
K02064	0.00155008	0.001537	0.00191489	0.00077459	0.0010307	0.00232341	0.00144269	0.00139461	0.00137199
K02065	0.028394	0.0264285	0.0265422	0.0408334	0.0384965	0.0356255	0.0302012	0.0290844	0.0304815
K02066	0.0309074	0.0299634	0.0330841	0.0400747	0.037917	0.0332046	0.0301522	0.0306245	0.0315532
K02067	0.0350658	0.0332446	0.036098	0.0285491	0.0270141	0.0296677	0.0284062	0.0291121	0.029622
K02068	0.00062857	0.00061504	0.00058568	0.00135357	0.00151349	0.00125823	0.00070124	0.00068389	0.00083461
K02069	0.0011434	0.00133717	0.00159878	0.00133849	0.0015722	0.00131942	0.00096266	0.00111941	0.00091648
K02071	0.00294614	0.00096803	0.00086581	0.016426	0.0141814	0.0100543	0.00108723	0.00136132	0.001295
K02072	0.00261514	0.00107776	0.00095988	0.0151482	0.0136713	0.00934552	0.00111373	0.00128282	0.00113888
K02073	0.00341449	0.0011417	0.00096951	0.0134678	0.0133654	0.00943955	0.00127317	0.00149092	0.00116192
K02074	0.001987	0.0017259	0.00184987	0.00100264	0.00157212	0.00196609	0.00162412	0.00179964	0.0013495
K02075	0.0059452	0.00601329	0.00621423	0.00155298	0.00253787	0.00357482	0.00625114	0.00593258	0.00571279
K02076	2.093e-05	0	1.393e-05	0.00027248	0.00026488	0.0003504	1.386e-05	1.144e-05	0
K02077	0.0063685	0.00638933	0.00632522	0.00180363	0.00274422	0.00395821	0.00679697	0.00622103	0.00600985
K02078	0.0328635	0.0272066	0.0268859	0.0486017	0.0438105	0.0446103	0.0326806	0.0325584	0.035417
K02079	0.00010392	8.185e-05	0.0001203	5.74e-06	1.047e-05	2.237e-05	0.0001464	0.00010766	0.00016685
K02080	9.154e-05	0.00016185	8.376e-05	2.257e-05	5.357e-05	3.129e-05	0.00024682	0.00020589	0.0002665
K02081	0.00258883	0.00251172	0.00239401	0.0007215	0.00072798	0.00147608	0.00279242	0.00288972	0.00281069
K02082	0.00077656	0.00074992	0.00061781	0.00031508	0.00035171	0.00076865	0.00101074	0.00104636	0.00114414
K02083	0.00238609	0.00260359	0.00282179	0.00042542	0.00071412	0.00103993	0.00166506	0.00146115	0.00143475
K02086	0.00011705	0.00010204	0.00010193	0.00074114	0.00071547	0.00083792	0.0002012	0.00026468	0.00029854
K02092	4.91e-06	0	0	0	0	0	4.17e-06	4.29e-06	0
K02093	0	0	1.426e-05	0	0	0	3.02e-06	0	0
K02099	0.00101816	0.00041445	0.00025243	9.835e-05	0.00015915	0.00022594	0.00020383	0.00024864	0.00021797
K02100	0.00135612	0.00059222	0.00050818	0.00011183	0.00011826	0.00020816	0.00093231	0.00104288	0.00096086
K02101	0.00025145	0.00024704	0.00030911	7.303e-05	6.159e-05	8.724e-05	0.00032733	0.00039979	0.00027853
K02103	0.00016184	0.00019169	0.00016428	0.00034737	0.00051601	0.00039421	0.00028553	0.00027619	0.00041856
K02106	0.00144621	0.00128331	0.00124148	0.00651386	0.00682616	0.0037962	0.00220882	0.00257826	0.00200075
K02107	6.974e-05	4.827e-05	4.739e-05	0.00021307	0.00011954	0.00016985	8.367e-05	0.00014897	7.948e-05
K02108	0.0172945	0.0171247	0.0168271	0.0391133	0.0368632	0.0290594	0.0173335	0.0174393	0.017493
K02109	0.0148489	0.0164063	0.0160128	0.0396205	0.0365598	0.0297992	0.0160697	0.0158376	0.0165446
K02110	0.0174404	0.0162136	0.0173934	0.0445624	0.0414539	0.0327534	0.017968	0.0179279	0.0182333
K02111	0.0147021	0.0138631	0.0144226	0.0363897	0.0324575	0.026495	0.0163417	0.0152806	0.0160594
K02112	0.016771	0.0153841	0.0170014	0.0389326	0.0332383	0.0267979	0.018909	0.0190315	0.0178088
K02113	0.013776	0.0132365	0.0127102	0.0242686	0.0232478	0.0216556	0.0136521	0.0139252	0.0138559
K02114	0.0135902	0.0124957	0.0128866	0.0410798	0.0364531	0.0282005	0.0138758	0.0143136	0.0149702
K02115	0.018483	0.0181166	0.0181388	0.0413159	0.0367946	0.0292319	0.019465	0.0188128	0.0196314
K02116	0.0048141	0.00499826	0.00471528	0.0316414	0.0271889	0.0173394	0.00534773	0.00546598	0.00674598
K02117	0.00093369	0.00110048	0.00108992	0.00286371	0.00312335	0.00374084	0.00151279	0.00171648	0.00176625
K02118	0.00128154	0.00148102	0.00142322	0.00365882	0.00419155	0.00438443	0.0022038	0.00214261	0.00240845
K02119	0.00017644	0.00028214	0.00023654	0.00082854	0.00127607	0.00201282	0.00048041	0.00050274	0.00044047
K02120	0.00089307	0.00114116	0.00091422	0.00320066	0.0039154	0.00418423	0.00124483	0.00147466	0.00166635
K02121	0.0002103	0.00025987	0.00018028	0.00287433	0.00361689	0.0038372	0.00027901	0.00039606	0.00032118
K02122	0.00015183	0.00017103	0.00016166	0.0009448	0.00143339	0.00234169	0.00032439	0.0003522	0.00056837
K02123	0.0006348	0.00091493	0.00085056	0.00271217	0.00304885	0.00348808	0.00116425	0.00118401	0.00139551
K02124	0.00077078	0.0012388	0.0011086	0.00316003	0.00392645	0.0042178	0.00183049	0.00173784	0.00202059
K02125	6.19e-06	4.86e-06	2.549e-05	9.269e-05	0.00020015	7.733e-05	1.369e-05	1.081e-05	0
K02126	5.344e-05	6.195e-05	4.428e-05	8.935e-05	0.00014452	0.00013705	2.636e-05	2.098e-05	1.538e-05
K02128	0.00019774	0.00025868	0.00017338	0.00059804	0.00062255	0.00088523	0.00019811	0.00018726	0.00013925
K02132	6.342e-05	8.855e-05	7.539e-05	1.545e-05	2.471e-05	2.627e-05	8.48e-06	6.19e-06	1.58e-06
K02133	1.096e-05	1.001e-05	1.155e-05	8.667e-05	0.00010069	0.00016636	9.16e-06	2.396e-05	4.2e-06
K02134	0	0	0	9.01e-06	0	4.684e-05	0	0	0
K02135	0	4.61e-06	0	0	2.881e-05	0	0	0	0
K02136	0	4.9e-06	1.561e-05	1.516e-05	2.966e-05	3.269e-05	0	0	0
K02137	0	0	0	0	2.12e-06	0	0	0	4.64e-06
K02144	0	0	3.4e-06	0	0	0	0	0	0
K02146	4.43e-06	0	0	0	0	0	0	0	0
K02148	0	0	0	0	4.11e-06	4.02e-06	0	0	0
K02150	0	0	0	0	0	0	0	0	0
K02152	1.966e-05	1.922e-05	1.979e-05	0	0	7.31e-06	1.548e-05	1.196e-05	3.794e-05
K02155	6.06e-06	0	0	0	4.96e-06	2.43e-06	0	0	0
K02160	0.0147047	0.0143689	0.0142627	0.0227335	0.0224609	0.0214753	0.0142203	0.0147254	0.0150867
K02164	0.00020105	0.00019036	0.00021502	0.0130656	0.0102225	0.00377306	0.0004285	0.00056538	0.00049327
K02167	0.00130659	0.00074698	0.00074694	0.00035426	0.00044066	0.0005731	0.00096688	0.00127005	0.00124922
K02168	0.00105193	0.0003426	0.00027077	0.0278324	0.0242255	0.0148406	0.00024204	0.00030019	0.00027722
K02169	0.00386798	0.00306925	0.00299346	0.0166104	0.014711	0.0106285	0.00631299	0.00753991	0.00876519
K02170	0.00155748	0.00140358	0.0010431	0.0136587	0.011257	0.00511127	0.00338807	0.00425332	0.00496974
K02171	0.00474879	0.00217403	0.00189012	0.00392088	0.00545696	0.00546966	0.00317599	0.00334019	0.00326921
K02172	0.00256703	0.00163949	0.00163084	0.00052601	0.00089529	0.00117383	0.001732	0.00167747	0.00271989
K02182	0.00162025	0.00176886	0.0018441	0.00044644	0.00064609	0.00126615	0.00141151	0.00141317	0.00150348
K02183	2.192e-05	0.00010085	4.311e-05	7.46e-06	0	8.45e-06	1.298e-05	8.31e-06	2.187e-05
K02188	0.00170954	0.00096244	0.00097127	0.00014659	0.00038292	0.00039671	0.00078204	0.00080267	0.00086646
K02189	0.0011472	0.00033641	0.00035416	0.00019181	0.00035072	0.00058339	0.00039695	0.00042667	0.00046209
K02190	1.9e-05	1.189e-05	1.531e-05	3.578e-05	0.00014012	0.00012256	1.642e-05	2.194e-05	8.32e-06
K02191	6.137e-05	6.207e-05	8.952e-05	0.00015457	0.00029469	0.00014036	5.19e-05	2.967e-05	5.576e-05
K02192	0.00226091	0.00219758	0.00191203	0.0121562	0.00893776	0.00883369	0.00432999	0.00497418	0.00442471
K02193	0.0103567	0.0116496	0.0113814	0.0188272	0.0158824	0.0145094	0.0117088	0.0118031	0.0124051
K02194	0.0111907	0.0115417	0.0112273	0.0186035	0.015828	0.0151713	0.0125682	0.0122332	0.0128767
K02195	0.0122679	0.0127402	0.013029	0.0179345	0.0162254	0.0153789	0.0136152	0.0134661	0.0137503
K02196	0.00138143	0.000958	0.00078613	0.0184666	0.0141983	0.00950862	0.0030829	0.00394876	0.00502828
K02197	0.0102018	0.0103502	0.00981479	0.0177813	0.0151233	0.0139307	0.0119844	0.0122785	0.0126809
K02198	0.00579435	0.00546558	0.00551297	0.0145342	0.0124093	0.0118594	0.00728396	0.00741084	0.00992292
K02199	0.0107104	0.011132	0.0113313	0.0176445	0.0152021	0.0126012	0.0131672	0.0129568	0.0133472
K02200	0.0117914	0.012518	0.0123163	0.0318426	0.0264725	0.0209851	0.0159594	0.0166154	0.0181028
K02201	5.413e-05	4.609e-05	6.071e-05	7.7e-06	5.1e-06	3.126e-05	4.381e-05	5.956e-05	2.085e-05
K02203	0.00092047	0.0007513	0.00064281	0.00970809	0.00724692	0.00381656	0.00097074	0.00120223	0.00107292
K02204	0.00424325	0.00336518	0.0036469	0.0023935	0.00292322	0.00328137	0.00418984	0.00427028	0.00404356
K02205	7.46e-06	1.705e-05	9.11e-06	1.544e-05	1.394e-05	7.85e-06	0	3.26e-06	2.71e-06
K02212	0	0	0	0	0	5.71e-06	0	0	0
K02214	0	0	0	0	0	6.61e-06	0	3.6e-06	0
K02216	0	5.58e-06	0	0	3.87e-06	3.79e-06	4.01e-06	6.2e-06	1.901e-05
K02217	0.00200539	0.00097087	0.00074516	0.00495688	0.00575088	0.00436867	0.00148666	0.00163925	0.00153671
K02218	4.58e-06	1.081e-05	0	0	0	0	0	4.01e-06	4.32e-06
K02221	0.00882641	0.00837479	0.00837247	0.0167567	0.0168852	0.0138933	0.00841821	0.0085546	0.00943571
K02224	0.00209314	0.0015843	0.0017201	0.00031853	0.0007236	0.00097378	0.00171329	0.00185759	0.00197016
K02225	0.00135489	0.00062101	0.00047103	0.00478352	0.00437803	0.00155156	0.00055526	0.00073339	0.00066697
K02226	0.00291556	0.00224044	0.00208608	0.0125881	0.0102058	0.00614622	0.00228802	0.00245837	0.00215637
K02227	0.00380696	0.00308171	0.00292103	0.00595723	0.0063397	0.00318902	0.00300986	0.00276222	0.00305362
K02228	0.00095408	0.00054452	0.00064879	0.0001156	0.00017269	0.00044904	0.00041843	0.00035953	0.00037413
K02229	0.00075883	0.00037906	0.00043808	6.825e-05	0.00014329	0.00034645	0.00040893	0.00032321	0.00041676
K02230	0.00139608	0.0003437	0.00033736	0.00480518	0.00472834	0.00176626	0.0002372	0.00028322	0.00026436
K02231	0.00288857	0.00239061	0.00236824	0.00798144	0.00711934	0.00339032	0.00220104	0.00243814	0.00270793
K02232	0.00275938	0.0023387	0.00252434	0.00055739	0.0009443	0.00118516	0.00231041	0.0024539	0.00242647
K02233	0.00292624	0.00243819	0.00233616	0.0125692	0.0100386	0.00518881	0.00228752	0.00231054	0.00242433
K02234	0.00130032	0.00076548	0.0007828	7.512e-05	0.00018237	0.00039284	0.00087009	0.00077785	0.0007549
K02236	5.07e-05	6.317e-05	7.687e-05	0.00022143	0.00039457	0.00039975	4.854e-05	3.31e-05	2.411e-05
K02237	0.00889925	0.00860582	0.00782501	0.0197968	0.0189238	0.0168836	0.00957325	0.0099779	0.00996702
K02238	0.00950981	0.0102259	0.00906416	0.0189788	0.019968	0.0196998	0.00946299	0.00897998	0.00919274
K02239	1.015e-05	1.99e-06	6.47e-06	0	0	0	5.48e-06	1.128e-05	2.88e-06
K02240	2.099e-05	1.48e-05	1.639e-05	0.00046581	0.00053226	0.00058064	1.699e-05	2.469e-05	1.602e-05
K02241	0.00013102	0.00014132	9.83e-05	0.00045877	0.00107672	0.00062374	0.00027616	0.00031644	0.00065159
K02242	7.994e-05	0.00011967	0.00010949	0.00044431	0.00065241	0.00055757	0.00012649	0.00010942	0.00012604
K02243	9.21e-06	1.186e-05	7.07e-06	0.00030581	0.00032977	0.00043481	1.222e-05	1.74e-05	1.691e-05
K02244	2.88e-05	1.795e-05	1.35e-05	0.00025124	0.00035086	0.00033442	3.688e-05	1.916e-05	8.45e-06
K02245	9.03e-06	6.51e-06	0	0.00028351	0.00025454	0.00034989	7.9e-06	2.395e-05	9.07e-06
K02246	5.9e-06	0	0	7.878e-05	6.107e-05	9.82e-05	0	5.6e-06	0
K02248	0	0	0	9.001e-05	7.231e-05	0.00017579	8.52e-06	0	3.96e-06
K02250	1.204e-05	1.886e-05	0	0.00022988	0.00035589	0.00062659	2.924e-05	1.464e-05	0
K02251	4.05e-06	0	6.09e-06	0	0	6.79e-06	2.529e-05	3.822e-05	2.098e-05
K02256	0.0001721	0.0001534	0.00018132	0.00043245	0.00035942	0.00034731	9.912e-05	9.983e-05	6.88e-05
K02257	0.0175234	0.0170127	0.0179482	0.00989935	0.0103573	0.0172996	0.0176076	0.0182779	0.0185417
K02258	0.00444869	0.00409616	0.00377227	0.00200676	0.00186578	0.00344068	0.00584032	0.00646553	0.00680707
K02259	0.0143674	0.0138294	0.0136694	0.00832461	0.00902054	0.0153181	0.0143822	0.014291	0.0148224
K02261	0.00014844	0.00018302	0.00019774	0.00035579	0.00044595	0.00032039	5.889e-05	9.614e-05	6.333e-05
K02262	0.00018217	0.00019351	0.00017401	0.0006067	0.00062042	0.00070265	7.337e-05	9.863e-05	8.31e-05
K02274	0.0377296	0.0354747	0.0358379	0.0189846	0.0192474	0.0342249	0.0375571	0.0350817	0.0356738
K02275	0.0605063	0.0593168	0.0599507	0.0248541	0.024451	0.0417776	0.0525522	0.0500293	0.0492376
K02276	0.0424049	0.0401449	0.0396841	0.024015	0.0234126	0.0335756	0.0371137	0.0355759	0.0333132
K02277	0.0113167	0.0107133	0.00973506	0.00536707	0.00645964	0.00866775	0.00968745	0.00885884	0.00853521
K02278	0.00540983	0.00505911	0.0049338	0.00578144	0.00705841	0.00325456	0.00476225	0.00402427	0.00336048
K02279	0.00950384	0.00990752	0.00975604	0.00677405	0.00814216	0.00595492	0.00878059	0.00796287	0.00674566
K02280	0.00759562	0.00734361	0.00709921	0.00772496	0.00894506	0.00549118	0.00670358	0.00619715	0.0055385
K02281	0.00112309	0.00133647	0.00141319	5.009e-05	0.00016867	0.00026714	0.00166043	0.00134941	0.0012275
K02282	0.0136255	0.0143789	0.0146816	0.00748205	0.0082003	0.00511456	0.0122268	0.0110209	0.00998732
K02283	0.0305282	0.0312108	0.0343683	0.0107639	0.0135574	0.0119075	0.0265283	0.024899	0.0226903
K02284	0	0	6.2e-06	0	0	0	1.05e-05	0	0
K02285	0.00028519	0.00028345	0.00034899	2.318e-05	4.245e-05	3.855e-05	0.00030561	9.841e-05	9.094e-05
K02286	8.75e-06	2.292e-05	8.08e-06	0	0	1.029e-05	2.401e-05	2.696e-05	1.814e-05
K02289	0	0	0	0	0	0	0	5.76e-06	0
K02291	0.00926635	0.00881652	0.00893304	0.00329197	0.00443671	0.00759344	0.00870304	0.0085329	0.00904721
K02292	1.018e-05	1.167e-05	6.78e-06	5.46e-06	0	3.75e-06	3.452e-05	2.708e-05	1.79e-05
K02293	0.00015655	0.00018869	0.00021314	1.003e-05	1.186e-05	2.7e-05	0.00025815	0.00024448	0.00025061
K02294	0.00021718	0.00024904	0.00030378	0.00039626	0.00027859	0.00024449	0.00029921	0.00033149	0.00030886
K02297	0.00297898	0.00174687	0.00198597	0.00012733	0.00026037	0.00046892	0.001726	0.00197783	0.00151951
K02298	0.00172235	0.00077195	0.00082259	5.915e-05	0.00013916	0.00019523	0.00123625	0.00118356	0.00103609
K02299	0.00510948	0.00389969	0.00439028	0.00075602	0.00101357	0.00215049	0.00474624	0.00397854	0.00335525
K02300	0.00256972	0.00150415	0.0013018	9.427e-05	0.00022469	0.00044378	0.0015216	0.0016472	0.00149879
K02302	0.00417398	0.00433534	0.00469107	0.00753925	0.00586886	0.00535967	0.00488452	0.00531007	0.00490608
K02303	0.00651707	0.00398517	0.0040142	0.0130934	0.0114092	0.00537728	0.00340871	0.00335427	0.00329301
K02304	0.00331882	0.00356166	0.00351475	0.0002456	0.00030966	0.00072067	0.00234565	0.00251031	0.00235002
K02305	0.00077555	0.00071165	0.00059228	0.01424	0.010877	0.00496673	0.00143352	0.00167994	0.00145777
K02313	0.0168644	0.0155035	0.0167567	0.0237952	0.0239618	0.0218577	0.0174416	0.0170677	0.0171198
K02314	0.0176309	0.0181328	0.0189734	0.0372531	0.035355	0.0356614	0.0227692	0.0235835	0.0256317
K02315	0.00319695	0.0037151	0.00352833	0.0117552	0.012067	0.0122211	0.00311821	0.00308949	0.0030235
K02316	0.00892894	0.00784479	0.00792262	0.0222786	0.0230327	0.020775	0.00952242	0.00980877	0.0101719
K02317	0	5.68e-06	0	0	0	0	2.147e-05	1.579e-05	1.937e-05
K02319	0.00041051	0.000462	0.0005154	0.00017418	0.00029042	0.00050255	0.00050758	0.00072664	0.00058066
K02322	2.037e-05	1.649e-05	1.037e-05	7.68e-06	5.02e-06	1.279e-05	1.602e-05	1.149e-05	7.44e-06
K02323	7.604e-05	9.012e-05	7.856e-05	1.016e-05	1.024e-05	3.544e-05	6.265e-05	8.081e-05	6.856e-05
K02327	3.88e-06	7.4e-06	4.89e-06	0.0003864	0.00011114	0.0002037	1.076e-05	2.375e-05	2.122e-05
K02330	4.09e-06	3.21e-06	2.05e-06	4.25e-06	5.02e-06	1.8e-05	3.47e-06	1.607e-05	2.373e-05
K02334	0.00023998	0.00032563	0.00020749	0.00144656	0.00130419	0.00277733	0.00208657	0.00260643	0.00265972
K02335	0.0088262	0.0079144	0.0087507	0.0218194	0.0206951	0.0209522	0.0135024	0.0136759	0.0160356
K02336	0.00075444	0.00015227	0.0001687	0.00100412	0.0006703	0.00014226	0.00019705	0.00031776	0.00019444
K02337	0.00427099	0.0030861	0.00308097	0.0198475	0.0195892	0.0178549	0.00442214	0.00457294	0.00544999
K02338	0.0193785	0.0183946	0.0194539	0.0283755	0.0278958	0.0301728	0.0203944	0.0203499	0.0193779
K02339	0.0039909	0.00354342	0.00326406	0.0161821	0.0141828	0.0115317	0.00546639	0.00605084	0.00712411
K02340	0.0127655	0.0129063	0.0129254	0.0238247	0.0226428	0.0222211	0.0137801	0.0141918	0.013977
K02341	0.0127574	0.0128412	0.0129603	0.0244333	0.0232793	0.0221475	0.0138069	0.0138732	0.0143653
K02342	0.0161396	0.0132734	0.0127417	0.0527603	0.0507254	0.0507594	0.0169251	0.0186324	0.0183159
K02343	0.00792305	0.00777432	0.00768038	0.0212802	0.0211234	0.0192055	0.00916974	0.00991906	0.0105885
K02344	4.944e-05	0	0	0	0	0	0	0	0
K02346	0.0224824	0.0211993	0.0228765	0.0276956	0.0275815	0.0267857	0.0212135	0.0213616	0.0218476
K02347	0.00760038	0.00818204	0.00805413	0.00143309	0.00208519	0.00309804	0.00830784	0.00788265	0.00917987
K02348	0.00268645	0.0015789	0.00172439	0.00503784	0.00527504	0.00697924	0.00129091	0.00122916	0.00120162
K02351	0.00804006	0.00941267	0.00925342	0.00380171	0.00410533	0.00796978	0.00576143	0.00605357	0.00528569
K02352	7.108e-05	2.061e-05	4.429e-05	3.118e-05	5.243e-05	0.0001315	9.403e-05	6.894e-05	5.86e-05
K02355	0.014772	0.0137304	0.0138048	0.0293888	0.0265672	0.0247265	0.0176554	0.0173684	0.0193941
K02356	0.0201511	0.019049	0.0186551	0.0295891	0.0275107	0.0257039	0.0225818	0.022605	0.0240033
K02357	0.0185309	0.0176344	0.0188929	0.0260127	0.0258911	0.0242865	0.0193988	0.0195553	0.0192309
K02358	0.0317732	0.028808	0.0311501	0.0503064	0.0433214	0.0393591	0.0370287	0.035725	0.0357522
K02359	0.00018337	0.00012743	0.000146	6.55e-06	5.5e-06	2.459e-05	9.722e-05	8.122e-05	0.00010175
K02361	0.00056063	0.00055456	0.00042618	0.00366176	0.00359476	0.00432234	0.00054219	0.00069313	0.00060417
K02362	0.0009105	0.00032918	0.00037046	0.011106	0.00885135	0.00338011	0.00047425	0.00051207	0.00045058
K02363	0.0002208	0.00022101	0.00021499	9.962e-05	0.00014895	0.0001027	0.00033329	0.00034716	0.00042604
K02364	5.614e-05	2.328e-05	2.342e-05	5.463e-05	7.913e-05	2.475e-05	0.00014212	0.0001672	0.00016684
K02371	0.00542362	0.00478718	0.00493982	0.00624611	0.00681512	0.00681616	0.00443147	0.00420887	0.00397731
K02372	0.012122	0.0116016	0.0114794	0.0225554	0.0215894	0.0223516	0.0132381	0.0137466	0.013661
K02377	0.00816901	0.00767225	0.00741246	0.00362666	0.00347249	0.00469477	0.00779971	0.00764342	0.00807179
K02379	0.0104997	0.0105417	0.0112185	0.00193223	0.0030469	0.00446515	0.00866248	0.00861375	0.00826432
K02380	0.00210062	0.0017156	0.0014244	0.00193587	0.0023597	0.00284095	0.00150971	0.00163782	0.00142823
K02381	0.00099905	0.0011782	0.00135516	0.0001256	0.00020357	0.00024808	0.00080759	0.00084025	0.00086123
K02383	4.36e-06	3.41e-06	4.35e-06	4.066e-05	3.375e-05	4.521e-05	0	0	0
K02384	0	0	2.5e-06	0	0	0	1.027e-05	0	3.15e-06
K02385	0.00040571	0.00056849	0.00060962	0.00039974	0.00103388	0.00068078	0.00038827	0.00034501	0.0004185
K02386	0.00246252	0.00196672	0.00190933	0.00903831	0.00723276	0.00571919	0.00365768	0.00384089	0.00447252
K02387	0.00398734	0.00295127	0.00308143	0.0122622	0.0105031	0.00711113	0.00504576	0.00587924	0.00647762
K02388	0.00486035	0.00441064	0.00417013	0.0132626	0.0110663	0.00757553	0.00656812	0.00669904	0.00818565
K02389	0.00363122	0.00322321	0.00314209	0.0109216	0.0093266	0.00651026	0.00523064	0.00579974	0.00656607
K02390	0.0048755	0.00422031	0.00426554	0.0101703	0.0088983	0.00613923	0.0057973	0.00591605	0.00780656
K02391	0.00313429	0.00237172	0.00228069	0.0101731	0.00762915	0.00618718	0.00461324	0.00482856	0.00614478
K02392	0.00691071	0.00669527	0.0064111	0.0111818	0.0094826	0.00821798	0.00922213	0.00939519	0.0102406
K02393	0.00418245	0.00322178	0.00303733	0.00930187	0.00693237	0.00590174	0.00540005	0.00601875	0.00727972
K02394	0.00450561	0.00392944	0.00394238	0.00859978	0.00700227	0.00628066	0.00663311	0.00688994	0.00861767
K02395	0.00262362	0.00175637	0.00156217	0.00900581	0.00732686	0.00561331	0.0038805	0.00459238	0.00565571
K02396	0.00253831	0.00224034	0.00238922	0.00540931	0.00499932	0.0042998	0.00378195	0.00438897	0.00504947
K02397	0.0033088	0.00282742	0.00256119	0.00836142	0.00685106	0.00603127	0.00442127	0.00475871	0.00578663
K02398	0.00183954	0.00117065	0.00111696	0.008868	0.00721842	0.0053089	0.00260927	0.00277942	0.00361697
K02399	0.00147676	0.0005359	0.000461	0.0149726	0.0130054	0.00668881	0.00146846	0.00166496	0.0029592
K02400	0.00238	0.00163247	0.00162996	0.00687905	0.00584314	0.00456524	0.00353135	0.00372292	0.00506439
K02401	0.00547517	0.00469932	0.00486518	0.0108315	0.010131	0.00699839	0.0062523	0.00701082	0.00762705
K02402	0.00074137	0.00041784	0.00027861	0.00052173	0.00075989	0.0010397	0.00100949	0.00091697	0.00087027
K02403	0.00068862	0.0003997	0.00026774	0.00046441	0.00083909	0.00112752	0.00075759	0.00098979	0.00078037
K02404	0.00214261	0.00183778	0.00175015	0.00846785	0.00698387	0.00541154	0.0036275	0.00416631	0.00514739
K02405	0.0109673	0.0108765	0.012603	0.0107535	0.00949043	0.00832395	0.0102202	0.00964099	0.0105588
K02406	0.00827219	0.00834548	0.00926754	0.0176735	0.0151921	0.0117729	0.0096434	0.0104223	0.0106503
K02407	0.00250324	0.00182818	0.00168539	0.00858734	0.00682404	0.00540202	0.00341149	0.00401622	0.00472882
K02408	0.00443073	0.00347074	0.00339103	0.0151724	0.0131446	0.00845222	0.00540529	0.00601276	0.00674253
K02409	0.00314031	0.00282639	0.00256813	0.0063072	0.00583464	0.0050121	0.00400887	0.00455791	0.00558826
K02410	0.00630412	0.00575324	0.00607106	0.0105367	0.00896728	0.00726008	0.00770758	0.00830536	0.00884658
K02411	0.00338277	0.00278997	0.00270576	0.00770416	0.00663603	0.00561335	0.00426342	0.00507288	0.00544008
K02412	0.00866642	0.00681287	0.00771492	0.00977237	0.00939766	0.00879561	0.00990422	0.010364	0.0110749
K02413	0.00169863	0.00129693	0.00110457	0.00936874	0.00702178	0.00515975	0.00236707	0.00276079	0.00377076
K02414	0.00160153	0.00087247	0.00077423	0.006919	0.00583429	0.00359799	0.00185768	0.00219261	0.00261915
K02415	0.00393816	0.0028028	0.00252056	0.0211419	0.0164929	0.0103725	0.00440928	0.00536385	0.00553042
K02416	0.0056611	0.00499027	0.00515227	0.0100513	0.00803566	0.00671911	0.00646957	0.00687408	0.00754167
K02417	0.00506911	0.00461429	0.00472863	0.0094635	0.00812821	0.00706696	0.00646469	0.00713068	0.00844898
K02418	0.0020273	0.00158064	0.00158732	0.00736677	0.00616754	0.00437686	0.00308095	0.00367856	0.00438744
K02419	0.00604382	0.00564906	0.00567794	0.00751157	0.00648458	0.00574978	0.00704597	0.0074598	0.0082108
K02420	0.00474487	0.0038429	0.00407351	0.00985001	0.00760767	0.00638191	0.00595365	0.00652644	0.00835459
K02421	0.00411839	0.00374584	0.00390717	0.0123628	0.0106013	0.00708471	0.00556188	0.00616225	0.00711303
K02422	0.00298857	0.00231105	0.00198651	0.0167029	0.0130556	0.00881844	0.00393557	0.00471728	0.00541476
K02423	0.00103315	0.00041555	0.00032004	0.00117446	0.00123883	0.00137159	0.00069204	0.00075129	0.00067221
K02424	0.00159515	0.00056328	0.0006721	0.00036372	0.00032092	0.0006147	0.00071239	0.00081786	0.00065079
K02425	3.572e-05	0	1.454e-05	0	0	0	1.075e-05	0	0
K02426	0.00681845	0.00480219	0.0051179	0.0234081	0.0201906	0.0186297	0.00765352	0.00823482	0.00894622
K02427	0.00578298	0.00497106	0.00509973	0.0159161	0.0148794	0.011457	0.00762326	0.00839655	0.00760561
K02428	0.017089	0.0164218	0.0171616	0.0336542	0.0329114	0.0338288	0.0162212	0.0169467	0.0168134
K02429	0.00708841	0.00361969	0.00314036	0.00794529	0.0074217	0.00916045	0.00547942	0.00636592	0.00676728
K02430	3.42e-06	1.076e-05	2.743e-05	0	0	0	1.742e-05	2.99e-06	1.834e-05
K02431	0.00073112	0.00067777	0.00087102	0.00078393	0.00079676	0.00090131	0.0010027	0.00096254	0.00098357
K02433	0.0266748	0.0276661	0.0286066	0.0216673	0.0241362	0.0262205	0.0259512	0.0254781	0.025842
K02434	0.0138353	0.0126191	0.0135	0.0191691	0.0183224	0.0149332	0.0132132	0.0124892	0.0116384
K02435	0.0119742	0.0116263	0.0122344	0.0214859	0.0178297	0.015063	0.0108646	0.0105212	0.0101856
K02436	3.94e-06	3.24e-06	3.59e-06	0	0	1.141e-05	4.929e-05	5.161e-05	2.066e-05
K02437	0.0168927	0.0170092	0.0158843	0.0271344	0.0256569	0.0229691	0.0177121	0.0177797	0.0187568
K02438	0.00015288	7.604e-05	0.00011432	6.98e-06	1.872e-05	2.509e-05	0.00016416	0.00014832	0.0001536
K02439	0.00062486	0.00013659	0.00018397	0.0145392	0.0109219	0.00418636	0.00016146	0.00019506	0.00012443
K02440	0.00487657	0.004159	0.00434174	0.00128193	0.00159813	0.00299659	0.00287307	0.00257649	0.00243924
K02441	0.00085099	0.00045576	0.00048637	0.0134605	0.0100007	0.00498508	0.00046573	0.0003837	0.00051082
K02442	0.00049929	0.0001233	0.00010877	0	9.13e-06	9.56e-06	0.0004693	0.00029997	0.00241847
K02443	5.19e-05	5.689e-05	8.756e-05	0.00019798	0.00042079	0.000193	8.524e-05	5.759e-05	8.169e-05
K02444	0.00118985	0.00070119	0.00074298	0.0006281	0.00111942	0.00196318	0.00128826	0.00123238	0.00130439
K02445	0.00137696	0.00107017	0.00104789	0.00059516	0.00056473	0.00071631	0.00100803	0.00097343	0.00118146
K02446	0.00994763	0.0113615	0.0124674	0.00137307	0.00227254	0.00365117	0.00700179	0.00647943	0.00574938
K02448	0.00107259	0.0009753	0.00095421	0.0128197	0.0103264	0.00493502	0.00140315	0.00152093	0.00128911
K02450	0.00534057	0.00514104	0.0046791	0.00290128	0.00263153	0.00397801	0.00562631	0.00584743	0.00645706
K02451	0.00072368	0.00046559	0.00029143	0.00178392	0.00103637	0.00147902	0.00078412	0.00120248	0.00101523
K02452	0.00188613	0.00175209	0.00147718	0.00365076	0.00273014	0.00436121	0.0019381	0.00248666	0.00225895
K02453	0.00629702	0.00520861	0.00509107	0.0097134	0.0101547	0.0102975	0.00631771	0.00633749	0.00736873
K02454	0.0167138	0.0135128	0.0133762	0.0243677	0.0213794	0.0171991	0.0170021	0.0160136	0.0174808
K02455	0.00721253	0.00647314	0.00612665	0.0104644	0.0101154	0.0107149	0.00865866	0.00916006	0.00966128
K02456	0.0147905	0.0130326	0.0126845	0.0153501	0.0140899	0.0129559	0.0142437	0.0139437	0.0148721
K02457	0.00315362	0.00284263	0.00229542	0.00582393	0.00530528	0.00812818	0.00466016	0.0049822	0.00592401
K02458	0.00350082	0.00312259	0.00265938	0.0112123	0.0100913	0.0111218	0.0053648	0.00592561	0.00566425
K02459	0.00374719	0.00285777	0.00280316	0.00941392	0.00920405	0.00921409	0.00477408	0.00564513	0.00642542
K02460	0.00498466	0.00439531	0.0037117	0.00541686	0.00549991	0.00817566	0.00613619	0.00705938	0.0072731
K02461	0.00353896	0.00288979	0.00260785	0.0058964	0.00561	0.00875734	0.00491503	0.00544094	0.00581827
K02462	0.00236611	0.00235589	0.00177803	0.00500705	0.00454724	0.00782801	0.00415061	0.00498388	0.00570079
K02463	0.00181222	0.0015982	0.00136683	0.00313856	0.00263139	0.00461301	0.00380655	0.00458605	0.00586409
K02464	0	1.089e-05	0	7.121e-05	0.00016843	0.0001159	1.894e-05	5.56e-06	7.51e-06
K02466	8.6e-06	2.302e-05	1.361e-05	3.058e-05	6.613e-05	8.822e-05	1.08e-05	2.851e-05	2.822e-05
K02469	0.00864947	0.00770447	0.00784999	0.023823	0.0233549	0.0218613	0.0100169	0.00971181	0.0106894
K02470	0.00980251	0.00852667	0.00947103	0.0247918	0.0241898	0.0227219	0.0112567	0.0107286	0.0117841
K02471	0.00182438	0.00167379	0.00186002	0.0001075	0.0002364	0.00042264	0.00162726	0.00163177	0.00154039
K02472	0.0028436	0.0031734	0.00337356	0.00265859	0.00317203	0.00302468	0.00246957	0.00244332	0.00205903
K02473	0.00383747	0.00302691	0.00272703	0.0146224	0.0143323	0.0109216	0.00313461	0.00322508	0.00298418
K02474	0.00618858	0.00444322	0.00395634	0.0188064	0.0180138	0.0161268	0.00759539	0.0083706	0.00880508
K02475	3.066e-05	1.18e-05	1.793e-05	2.91e-06	3.2e-06	1.736e-05	2.096e-05	7.768e-05	3.338e-05
K02476	0.00057452	0.00074601	0.00103912	0.00021922	0.0002284	0.00028877	0.00037555	0.00042124	0.00036538
K02477	0.032535	0.0270824	0.0271399	0.00747594	0.00900087	0.0116626	0.0245847	0.0224758	0.024729
K02478	0.0226828	0.0181715	0.0176708	0.00387822	0.00466065	0.00734783	0.0150199	0.0132508	0.0141583
K02479	0.00026016	0.00034297	0.00046306	2.203e-05	1.86e-05	3.414e-05	0.00019789	0.00023273	0.00020947
K02480	0.0071496	0.0058977	0.00579805	0.00188218	0.00273486	0.00331072	0.00417307	0.00406808	0.00376493
K02481	0.00357611	0.00274154	0.00269933	0.00034971	0.0004679	0.00085423	0.00334494	0.00299123	0.00252264
K02482	0.010786	0.0117847	0.0102956	0.0012655	0.00225816	0.00326056	0.0124316	0.0117898	0.0127938
K02483	0.0453611	0.0424838	0.0446113	0.0228725	0.0228338	0.0234709	0.0395932	0.0374421	0.0426847
K02484	0.0151643	0.0155722	0.0165721	0.0175542	0.0151647	0.012188	0.012511	0.0120262	0.0122365
K02485	0.00029295	0.00028782	0.00026093	1.36e-05	3.373e-05	4.134e-05	0.00014299	0.00015657	7.47e-05
K02486	9.96e-06	1.216e-05	0	0	0	0	1.6e-05	7.22e-06	0
K02487	0.00095504	0.00050883	0.00039619	0.00720183	0.00602496	0.00489197	0.00090343	0.0010242	0.00178675
K02488	0.013215	0.0128558	0.013877	0.00123242	0.00187908	0.0034575	0.0118508	0.0112264	0.0112079
K02490	0.00076726	0.00097648	0.00076511	9.64e-05	0.00016574	0.00032626	0.00092812	0.00069231	0.00065314
K02491	0.00021478	0.0002899	0.00031942	8.8e-05	0.00014514	0.00021911	0.0003464	0.00034477	0.00044865
K02492	0.0131339	0.0129386	0.0125777	0.016812	0.015374	0.013785	0.0127453	0.0126867	0.0126413
K02493	0.0143445	0.0151451	0.0157493	0.0237701	0.0243892	0.0246994	0.0147662	0.0149484	0.0153601
K02494	0.00233202	0.00165902	0.00141787	0.0135125	0.0132868	0.00985458	0.00321066	0.00384924	0.00482176
K02495	0.00962112	0.00957446	0.00813675	0.0323325	0.0286623	0.0213993	0.0105308	0.0107177	0.0113512
K02496	0.00279031	0.00228228	0.00185371	0.0130826	0.0122213	0.00853732	0.00396468	0.00417547	0.00511899
K02497	4.269e-05	6.094e-05	5.017e-05	8.798e-05	0.00012838	0.0001036	2.863e-05	3.661e-05	2.784e-05
K02498	0.00368925	0.00327627	0.0028091	0.0153508	0.013234	0.010378	0.00463857	0.00524924	0.00587068
K02499	0.00236134	0.00258006	0.00245313	0.00316854	0.00378914	0.00384294	0.0027714	0.00256889	0.00241517
K02500	0.0168151	0.0161407	0.0164263	0.0230568	0.0210142	0.0196761	0.0170433	0.016448	0.015723
K02501	0.0139431	0.0129737	0.0143855	0.0184255	0.0149938	0.0117808	0.0139755	0.0140849	0.0127977
K02502	0.00472378	0.00472397	0.00464793	0.0170373	0.0153029	0.0116604	0.00437671	0.00422062	0.00427642
K02503	0.0186804	0.0189698	0.018777	0.0279314	0.0281457	0.026753	0.018655	0.0179261	0.0190804
K02504	7.841e-05	2.33e-05	2.459e-05	1.96e-06	8.24e-06	1.102e-05	1.121e-05	1.746e-05	7.98e-06
K02507	5.018e-05	7.89e-06	1.506e-05	0	0	4.04e-06	1.65e-05	0	1.091e-05
K02508	0.00016464	5.425e-05	7.104e-05	0.00021506	0.00013875	0.00019788	1.749e-05	2.316e-05	1.35e-05
K02509	0.0013417	0.0012202	0.00148127	0.00043725	0.00046563	0.00066552	0.00126364	0.00117533	0.0011726
K02510	0.00918621	0.0104151	0.011433	0.00158207	0.00250361	0.00497841	0.00967398	0.00821203	0.00734791
K02511	3.66e-06	8.7e-06	2.57e-05	0	1.5e-06	3e-06	3.1e-06	0	8.33e-06
K02513	1.749e-05	8.729e-05	1.692e-05	0	0	1.611e-05	1.447e-05	3.551e-05	3.287e-05
K02517	0.0182752	0.0154732	0.0132798	0.0406919	0.0387498	0.0338045	0.0204343	0.0215159	0.0215755
K02518	0.0209523	0.0205891	0.0212962	0.0282014	0.0283024	0.027413	0.0223821	0.0216869	0.0213001
K02519	0.00487415	0.00438496	0.00407579	0.022017	0.0217517	0.0199633	0.00563776	0.00586405	0.00673681
K02520	0.0169542	0.0159442	0.0159677	0.0262847	0.0263517	0.0239997	0.017287	0.016835	0.0177777
K02521	0.00019252	0.00019709	0.00018102	0.0025591	0.0017324	0.00184961	8.601e-05	9.308e-05	6.008e-05
K02523	0.013199	0.0116449	0.0119124	0.0263334	0.024499	0.022994	0.0143943	0.0157896	0.0161051
K02525	0.00065105	0.0001393	8.991e-05	1.57e-06	2.729e-05	3.259e-05	0.00018729	0.00015755	8.919e-05
K02526	0.00021217	0.00026308	0.00037887	0.00015656	0.00020724	0.00030515	0.00022302	0.00018315	0.00015585
K02527	0.00863585	0.00805541	0.00732301	0.0221486	0.0204169	0.0178737	0.00996957	0.0104687	0.0113431
K02528	0.0148205	0.0140416	0.0139945	0.0246216	0.0240528	0.0252228	0.0149955	0.015695	0.0159438
K02529	0.0334701	0.026953	0.0273308	0.0140057	0.0161021	0.0234377	0.0260876	0.0272119	0.0280122
K02530	0	4.25e-06	5.42e-06	2.778e-05	3.987e-05	4.205e-05	0	0	0
K02532	0.00026662	2.501e-05	3.922e-05	4.805e-05	2.403e-05	1.364e-05	8.19e-06	1.272e-05	8.62e-06
K02533	0.00455695	0.00476091	0.00479183	0.00143648	0.00230164	0.00427407	0.00450554	0.00444654	0.00433425
K02535	0.00685971	0.00662001	0.00607978	0.0187416	0.0156435	0.0133608	0.00913129	0.00921444	0.010249
K02536	0.0107136	0.0103699	0.00898936	0.0269786	0.0249542	0.0232855	0.011601	0.0122116	0.0123896
K02537	0	0	0	0	0	0	0	0	0
K02538	2.7e-06	0	0	8.24e-06	1.214e-05	4.093e-05	0	0	0
K02542	2.9e-06	2.28e-06	0	1.01e-06	0	1.163e-05	1.23e-06	2.54e-06	0
K02545	0	4.31e-06	0	3.809e-05	3.824e-05	2.855e-05	1.87e-06	3.85e-06	1.97e-06
K02547	4.55e-06	0	0	6.626e-05	6.519e-05	0.00014213	0	0	0
K02548	0.00704189	0.00809877	0.00846871	0.0124917	0.0129783	0.0123532	0.00707806	0.00668869	0.00678837
K02549	0.00658438	0.0075454	0.0073825	0.0016887	0.00225148	0.00481922	0.00600288	0.00587672	0.00555969
K02550	0.00016678	0.00014905	0.00017424	1.613e-05	1.804e-05	4.202e-05	0.00012775	9.094e-05	5.582e-05
K02551	0.00182994	0.00176251	0.00170916	0.00373223	0.00371226	0.0050867	0.0013882	0.00160249	0.0015233
K02552	0.00224873	0.00252646	0.00278657	0.00066878	0.00081157	0.0015362	0.00205796	0.00218808	0.00202944
K02553	0.00158687	0.00082369	0.00088814	0.0134357	0.0100625	0.00456271	0.00109882	0.00110446	0.00093253
K02554	0.00319367	0.003652	0.00355158	0.00092801	0.00187212	0.0019878	0.00284406	0.00302603	0.00281112
K02556	0.00760787	0.00657001	0.00670184	0.0179329	0.0143206	0.0116445	0.00970351	0.0104895	0.0119043
K02557	0.0109206	0.00894784	0.00917334	0.0274302	0.0238345	0.0222568	0.0125298	0.0134157	0.0152232
K02558	0.00748819	0.00596635	0.00537004	0.0191795	0.018344	0.0149315	0.00812028	0.00801991	0.00904464
K02560	4.029e-05	2.18e-06	1.39e-06	0	2.28e-06	0	4.72e-06	2.43e-06	0
K02562	8.97e-06	5.28e-06	4.6e-06	0	0	3.67e-06	2.38e-06	9.1e-06	0
K02563	0.0153137	0.0154871	0.0154573	0.0233525	0.0232199	0.0219776	0.0156647	0.016003	0.0160782
K02564	0.0061622	0.00634767	0.00580184	0.0215578	0.0210311	0.018533	0.00597123	0.00594229	0.00535475
K02565	0.00037245	0.00014009	8.407e-05	0.00049189	0.00055756	0.00069406	9.145e-05	0.00010714	0.00013198
K02566	0.00326194	0.00302252	0.00350851	0.00053275	0.00068495	0.00096922	0.00198358	0.00197675	0.00174896
K02567	0.00049305	0.00055756	0.0004879	0.00106524	0.00078169	0.00143486	0.00070123	0.00060813	0.00056497
K02568	0.00159901	0.00170546	0.0013174	0.00125968	0.00105047	0.00187062	0.00163803	0.00125102	0.00130549
K02569	0.00188647	0.0017741	0.00169068	0.00155493	0.00107818	0.00209982	0.00155583	0.00118504	0.0013118
K02570	0.00023213	0.00028168	0.00019706	0.00137054	0.00097275	0.00168079	0.00043505	0.00031332	0.00034491
K02571	0.00020832	0.00031019	0.00028724	0.00114408	0.00114816	0.00187727	0.00026843	0.00025192	0.00016346
K02572	5.477e-05	0.00011428	0.00012066	6.723e-05	0.0001294	0.0003018	0.00023025	0.0001894	0.00018356
K02573	0.00032499	0.00041557	0.00026803	0.00016745	0.00023785	0.00023658	0.00093485	0.00117572	0.00152003
K02574	0.00014472	0.00026294	0.00019975	0.00039008	0.00103833	0.00067885	0.00082881	0.00106652	0.00088732
K02575	0.0109552	0.00977319	0.0103131	0.0141455	0.0105991	0.00837563	0.0109606	0.0112434	0.0124294
K02584	0.00199885	0.00234808	0.00210351	0.00011179	0.00023566	0.00043834	0.00201715	0.00182677	0.00151537
K02585	5.61e-05	3.933e-05	4.596e-05	3.15e-06	1.5e-06	1.571e-05	0.00021521	0.0002087	0.00019173
K02586	2.92e-05	3.918e-05	6.556e-05	0	0	2.072e-05	0.00029216	0.00022794	0.00029408
K02587	2.59e-05	3.96e-05	3.242e-05	5.33e-06	2.981e-05	1.207e-05	0.00015718	0.00012346	0.00014528
K02588	8.361e-05	7.299e-05	9.482e-05	1.01e-05	6.53e-06	2.179e-05	0.00031155	0.0003641	0.00039193
K02589	0	0	0	0	0	0	0	0	7.61e-06
K02590	7.79e-06	9.18e-06	4.53e-06	0	0	0	1.15e-05	1.864e-05	3.52e-05
K02591	3.262e-05	3.061e-05	2.352e-05	0	3.44e-06	6.24e-06	0.00016903	0.00022303	0.00022702
K02592	4.265e-05	6.597e-05	8.095e-05	0	2.3e-06	3.41e-06	0.00025007	0.0002968	0.00030758
K02593	2.408e-05	9.73e-06	1.844e-05	0	0	4.82e-06	0.00012519	0.00015834	0.00017713
K02594	0.00116714	0.00129865	0.0012362	6.481e-05	6.389e-05	0.00014456	0.00085592	0.0006106	0.00077943
K02595	1.195e-05	1.274e-05	7.94e-06	1.129e-05	0	0	0.00015547	0.0002603	0.00014787
K02596	2.466e-05	4.28e-05	1.845e-05	5.22e-06	5.64e-06	1.041e-05	0.00034769	0.00028621	0.00030414
K02597	7.173e-05	1.585e-05	2.211e-05	0	0	2.165e-05	0.00020505	0.00024416	0.00019607
K02598	0.00026873	0.00031763	0.00025835	4.235e-05	6.79e-05	0.00010203	0.00028965	0.00030453	0.00023787
K02599	9.65e-06	1.665e-05	1.966e-05	6.583e-05	3.756e-05	3.004e-05	2.25e-05	3.357e-05	9.176e-05
K02600	0.0201863	0.0195353	0.0204136	0.0291085	0.0314119	0.0295064	0.0206462	0.0204304	0.0192838
[truncated: 7,280 more rows]

## Sheet: Table S6
Supplementary Table 6 The relative abundance of bacterial genes anotated by CAZy database in control (CK1-CK3) and compost-applied soils (swine manure: SW1-SW3; vermicompost: VE1-VE3).
[truncated: 257 more rows]

[truncated: 6 more sheets: Table S7, Table S8, Table S9, Table S10, Table S11, Table S12]
